# Supplementary material for: House feeding system improves the estrus rate in yaks (Bos grunniens) by increasing specific fecal microbiota and myo-inositol content in serum
Source: Front Microbiol. 2022 Sep 7;13:974765. doi: 10.3389/fmicb.2022.974765 (PMC9491274; doi:10.3389/fmicb.2022.974765)
Supplement: Supplementary file 1 [file Table_1.XLSX]

## Sheet: data matrices
Alignment ID	Average Rt(min)	Average RI	Quant mass	Metabolite name	Total score	HMDB	Super Class	Class	Sub Class	QC-2	QC-3	QC-4	QC-5	QC-6	QC-7	HF1	HF2	HF3	HF4	HF5	HF6	HF7	HF8	HF9	HF10	G1	G2	G3	G4	G5	G6	G7	G8	G9	G10
1	6.362	262220	128.072	Cyclohexylamine	82.2	HMDB0031404	Organic nitrogen compounds	Organonitrogen compounds	Cyclohexylamines	0.00108664	0.000968775	0.00106611	0.00102672	0.00111531	0.00104906	0.00100776	0.00106779	0.00102903	0.00111249	0.00109387	0.000976585	0.000920347	0.00114998	0.00100497	0.00096762	0.00106448	0.00109707	0.00112448	0.0010093	0.000950205	0.00100678	0.00110363	0.000969385	0.000987298	0.000974368
5	6.473	262227	142.045	Pinitol	68.5	HMDB0034219	Organic oxygen compounds	Organooxygen compounds	Alcohols and polyols	0.00039661	0.000324941	0.000352151	0.000348015	0.000392984	0.00031872	0.00032756	0.000375265	0.000329076	0.000393145	0.000372071	0.000383932	0.000318939	0.00037874	0.000373225	0.000462728	0.000417389	0.000312123	0.000434313	0.000431438	0.000286495	0.000301393	0.000407963	0.000315987	0.000282766	0.000347581
10	6.612	262235	221.034	Malonic acid	67	HMDB0000691	Organic acids and derivatives	Carboxylic acids and derivatives	Dicarboxylic acids and derivatives	0.000752435	0.000760771	0.000802684	0.000838968	0.000822828	0.000845579	0.000766928	0.000864811	0.000816265	0.000803333	0.000736907	0.00082232	0.000715841	0.000844952	0.000764742	0.000833182	0.000826603	0.00081518	0.000823358	0.000790357	0.000804624	0.000783014	0.000805559	0.000880102	0.000824012	0.000822334
13	6.714	262241	174.051	Pyruvic acid	97	HMDB0000243	Organic acids and derivatives	Keto acids and derivatives	Alpha-keto acids and derivatives	0.0411062	0.04104	0.0417191	0.0413695	0.0416955	0.0411525	0.0950781	0.0291276	0.0326024	0.0450675	0.0235898	0.0236275	0.036981	0.0140618	0.0267286	0.0436763	0.0293583	0.0499056	0.0220695	0.0122059	0.0813073	0.0238225	0.0452851	0.0190625	0.0268508	0.0473883
18	6.837	262248	174.085	Diethylcarbamic acid	96.8					0.0287949	0.0294255	0.0300553	0.0303519	0.0305628	0.0306034	0.0371991	0.0324228	0.0314218	0.0301269	0.0320578	0.0332172	0.0376352	0.035327	0.0307855	0.0478443	0.0291937	0.0405989	0.0301458	0.0506424	0.0298898	0.0504751	0.0400624	0.0627667	0.0660274	0.0365303
19	6.877	262251	117.06	Butane-2,3-diol	84.3	HMDB0003156	Organic oxygen compounds	Organooxygen compounds	Alcohols and polyols	1.25916	1.24244	1.251	1.22007	1.22583	1.22064	1.9592	0.976089	1.46808	1.40673	0.947507	0.937221	1.19774	0.758359	0.951516	1.3406	0.769862	1.52944	0.674358	0.539054	1.92353	0.680173	1.5905	0.684532	0.708726	1.22362
20	6.879	262251	117.098	L-lactic acid	99.9	HMDB0000190	Organic acids and derivatives	Hydroxy acids and derivatives	Alpha hydroxy acids and derivatives	1.25798	1.24256	1.25117	1.2203	1.22593	1.22069	1.95646	0.976266	1.46693	1.40551	0.94653	0.937653	1.19739	0.758279	0.951605	1.34118	0.770168	1.52787	0.674515	0.538627	1.9213	0.68023	1.5878	0.68382	0.708659	1.22152
21	6.885	262251	147.07	Epsilon-caprolactam	84	HMDB0062769	Organoheterocyclic compounds	Lactams	Caprolactams	1.27106	1.26728	1.28054	1.23985	1.25712	1.24946	1.97068	1.01108	1.48776	1.42687	0.973739	0.972571	1.22415	0.798831	0.984584	1.36524	0.803234	1.55185	0.723668	0.0620448	1.96063	0.728531	1.63595	0.729361	0.750677	1.25868
23	6.939	262254	131.063	Alpha-hydroxyisobutyric acid	92.6	HMDB0000729	Organic acids and derivatives	Hydroxy acids and derivatives	Alpha hydroxy acids and derivatives	0.005697	0.00508667	0.00541295	0.0058462	0.00514707	0.00524826	0.224328	0.0044888	0.0058221	0.00153658	0.00501212	0.00536298	0.00542379	0.00555325	0.00481146	0.00353452	0.00732094	0.00736604	0.006213	0.00783344	0.00858503	0.0105658	0.00881872	0.00858469	0.00803307	0.00558226
24	6.953	262255	147.049	Carbamic acid	95.5	HMDB0003551	Organic acids and derivatives	Organic carbonic acids and derivatives		0.0107617	0.0115293	0.0137113	0.0130168	0.0151601	0.0146176	0.0201428	0.0107487	0.0112413	0.00924069	0.0128517	0.015238	0.0364586	0.0226925	0.0108956	0.0227831	0.0147153	0.0263813	0.0151598	0.0637184	0.0149599	0.0543223	0.0273763	0.0590839	0.0449146	0.0197727
26	6.994	262258	143.018	Prenol	76.2	HMDB0030124	Organic oxygen compounds	Organooxygen compounds	Alcohols and polyols	0.00184782	0.00141579	0.00119968	0.00156557	0.00144568	0.00163122	0.00167367	0.000331421	0.00136384	0.00153876	0.000306864	0.00146776	0.002074	0.00151317	0.000549291	0.0012747	0.00125957	0.00176481	0.000223965	0.0012153	0.00161329	0.00202169	0.001879	0.00227291	0.00248561	0.00183169
29	7.14	262266	147.051	Glycolic acid	97.5	HMDB0000115	Organic acids and derivatives	Hydroxy acids and derivatives	Alpha hydroxy acids and derivatives	0.00965827	0.00984567	0.00957713	0.00948056	0.00909933	0.00928623	0.00814605	0.00894988	0.00998818	0.00890403	0.00854809	0.00816648	0.0112589	0.0115716	0.00803536	0.00764634	0.00891803	0.0073442	0.0101608	0.00770403	0.00853096	0.0128565	0.00686291	0.00792385	0.00856907	0.00876528
31	7.216	262271	147.05	Citraconic acid	83.3	HMDB0000634	Lipids and lipid-like molecules	Fatty Acyls	Fatty acids and conjugates	0.00095936	0.00938449	0.000678575	0.000957379	0.000896882	0.00113517	0.00116931	0.000909775	0.00058283	0.000702521	0.000710037	0.000856245	0.0103136	8.74757e-05	0.00124405	0.000521367	0.000541094	0.00119988	0.000526526	0.000610271	0.00078475	0.000859833	0.000681787	0.00113607	0.000754641	0.000873951
32	7.241	262272	200.093	2,3-dihydro-8-methoxyfuro(2,3-b)quinoline	71.8					0.000129571	0.00016374	0.000207266	0.00020566	0.000224104	0.000222027	9.99471e-05	0.000146233	0.000135635	0.000130181	0.000150424	0.000220286	0.000146143	0.000167816	0.000151008	0.000155107	0.000173837	0.000167506	0.000160333	0.000147586	0.000172852	0.000177844	0.000124882	0.000228605	0.000182476	0.000174535
33	7.268	262274	225.06	Cytosin	71.3	HMDB0000630	Organoheterocyclic compounds	Diazines	Pyrimidines and pyrimidine derivatives	0.000346132	0.000419051	0.000411996	0.000361878	0.000411672	0.000414468	0.000313365	0.000405706	0.000316217	0.000296534	0.000415205	0.000393229	0.000422692	0.000376161	0.00032766	0.000347173	0.000308747	0.000396796	0.000288935	0.000354839	0.000337208	0.000357542	0.000364178	0.000406124	0.000415388	0.000429705
37	7.386	262281	118.948	Caprylic acid	70.8	HMDB0000482	Lipids and lipid-like molecules	Fatty Acyls	Fatty acids and conjugates	0.00118437	0.00189632	0.00196658	0.00162708	0.00205556	0.00187832	0.00154554	0.00130329	0.00152191	0.00120302	0.00122283	0.00156684	0.00134786	0.00149816	0.00159258	0.000945746	0.00167726	0.00199702	0.00135105	0.00138551	0.00136484	0.00153385	0.001925	0.00137591	0.00256639	0.00202219
39	7.429	262284	173.091	4-methylvaleric acid	80.4	HMDB0000689	Lipids and lipid-like molecules	Fatty Acyls	Fatty acids and conjugates	0.00165184	0.00172918	0.0016289	0.00162962	0.00163973	0.00163651	0.00158864	0.00171181	0.00162884	0.00155599	0.00172617	0.00179992	0.00183575	0.00187781	0.00170239	0.00147673	0.00160331	0.00166881	0.00169962	0.00153165	0.00168312	0.00162724	0.00160398	0.0015703	0.00214947	0.00165615
42	7.492	262287	154.015	Maleimide	85.3					0.00344891	0.00360623	0.00360734	0.0033886	0.00331522	0.00328604	0.00430421	0.00466914	0.00456868	0.0045114	0.00400659	0.00386681	0.00423202	0.00501287	0.00358045	0.00448591	0.00288171	0.00275065	0.00391551	0.00310775	0.00321924	0.00339554	0.00314042	0.00363651	0.00280019	0.00271817
43	7.561	262291	188.078	2-ketobutyric acid	89.9	HMDB0000005	Organic acids and derivatives	Keto acids and derivatives	Short-chain keto acids and derivatives	0.00196789	0.00167677	0.00204003	0.00166389	0.00209916	0.00210113	0.00182038	0.00229673	0.002301	0.00243462	0.0016176	0.00142974	0.00259254	0.00104442	0.00103452	0.00204033	0.00137751	0.000968574	0.00204974	0.000856559	0.00181924	0.0011703	0.00110195	0.00134901	0.00133628	0.00123671
46	7.584	262293	116.081	L-alanine	95.5	HMDB0000161	Organic acids and derivatives	Carboxylic acids and derivatives	Amino acids, peptides, and analogues	0.353822	0.360785	0.362984	0.360329	0.361885	0.360511	0.352126	0.413059	0.371542	0.538982	0.328888	0.329068	0.259423	0.196791	0.314003	0.415747	0.167075	0.229992	0.226099	0.195778	0.310732	0.122063	0.171862	0.211902	0.119744	0.264594
47	7.683	262299	186.068	2-ketoisovaleric acid	79.2	HMDB0000019	Organic acids and derivatives	Keto acids and derivatives	Short-chain keto acids and derivatives	0.0002604	0.000293823	0.000289307	0.000231498	0.000281461	0.00029866	0.000240175	0.000316302	0.000272658	0.000276617	0.000254437	0.000236539	0.000246699	0.000151955	0.00023016	0.000277701	0.000222744	0.000203529	0.000240996	0.000159172	0.000275405	0.000193882	0.000213197	0.000259192	0.000239567	0.000249961
49	7.829	262307	258.1	Hydroquinone	76.5	HMDB0002434	Benzenoids	Phenols	Benzenediols	0.163614	0.163334	0.166325	0.165545	0.165574	0.163627	0.108551	0.216838	0.147399	0.109663	0.191594	0.190973	0.204426	0.172723	0.156547	0.180978	0.109099	0.14901	0.099043	0.102444	0.166686	0.116959	0.116767	0.154058	0.166104	0.222342
50	7.83	262307	116.039	L-alanine-alanine	89.2					0.166344	0.16618	0.169523	0.167584	0.167463	0.166973	0.110332	0.219669	0.150622	0.112541	0.194288	0.192646	0.206386	0.17507	0.159458	0.183426	0.111604	0.151036	0.101278	0.104732	0.168124	0.119535	0.118506	0.157374	0.16877	0.225889
51	7.888	262311	146.06	Homoserine	74.3	HMDB0000719	Organic acids and derivatives	Carboxylic acids and derivatives	Amino acids, peptides, and analogues	0.000184933	0.00809229	0.000419179	0.000212805	0.000124209	0.000139934	0.00024875	0.000417652	0.000344883	0.000985476	0.000116054	0.000314542	4.00446e-05	0.000411508	0.000272901	0.0116966	0.00026783	0.00061723	0.000477988	0.000199302	0.000642862	0.000307024	4.72437e-05	0.000237931	0.000284351	0.000303238
54	7.984	262317	131.069	2-hydroxybutyric acid	99.6	HMDB0000008	Organic acids and derivatives	Hydroxy acids and derivatives	Alpha hydroxy acids and derivatives	0.0113846	0.011961	0.0125913	0.0123308	0.0123687	0.011985	0.0189015	0.0187171	0.0179157	0.00947008	0.0172172	0.0177585	0.0117801	0.0114279	0.017365	0.0268232	0.00741008	0.00712105	0.00721665	0.00495041	0.00952792	0.00602158	0.00542003	0.00690708	0.0089376	0.00487013
58	8.064	262321	147.05	Oxalic acid	90.5	HMDB0002329	Organic acids and derivatives	Carboxylic acids and derivatives	Dicarboxylic acids and derivatives	0.049126	0.054561	0.0499192	0.0542984	0.0292926	0.0523319	0.181236	0.0455545	0.0563778	0.0408632	0.0509059	0.0537084	0.205237	0.0938274	0.0346376	0.00290817	0.0581802	0.193089	0.0556866	0.17698	0.0479193	0.157503	0.230509	0.242577	0.0338253	0.073591
59	8.099	262323	148.05	Adrenaline	85.5	HMDB0000068	Benzenoids	Phenols	Benzenediols	0.000102391	0.000258381	0.000108001	0.000165673	0.000144437	0.000188445	0.00014555	0.000201098	0.000145158	8.08348e-05	7.44096e-05	0.000114477	4.92818e-05	0.000209769	9.85542e-05	0.000109589	0.000152517	0.0249935	0.000124217	0.000136488	0.000148978	0.000116096	0.000232747	0.000121704	0.00038818	0.000208512
63	8.228	262331	152.039	3-pyridinol	91.3					0.0169208	0.0168114	0.0174361	0.0166749	0.0175946	0.0167644	0.0260476	0.0254141	0.0237073	0.0251745	0.0249905	0.0251952	0.027391	0.0264387	0.0254348	0.0233951	0.0252365	0.0263704	0.0256517	0.0248312	0.0242524	0.0241569	0.0261353	0.0167628	0.019377	0.016629
66	8.291	262335	177.055	3-hydroxypropionic acid	91.4	HMDB0000700	Organic acids and derivatives	Hydroxy acids and derivatives	Beta hydroxy acids and derivatives	0.00340813	0.00343598	0.00364698	0.00295747	0.00393439	0.00395386	0.00242873	0.0024004	0.00293063	0.0018707	0.00164016	0.00156174	0.00217517	0.001832	0.00163047	0.00228525	0.00345524	0.00334528	0.00503001	0.00423782	0.00497368	0.00309162	0.00418247	0.0055128	0.00479288	0.00358763
68	8.34	262338	142.051	Butyrolactam	82.5	HMDB0002039	Organoheterocyclic compounds	Pyrrolidines	Pyrrolidones	0.0755857	0.0951537	0.0765172	0.0890062	0.0922806	0.0968022	0.0915551	0.0960025	0.0988208	0.10556	0.0960866	0.0794584	0.100276	0.0910046	0.0948999	0.117337	0.0729347	0.082104	0.0832511	0.0851344	0.08402	0.0823616	0.0929065	0.0899488	0.0857021	0.0884259
71	8.45	262344	392.076	Benzylalcohol	63.1	HMDB0003119	Benzenoids	Benzene and substituted derivatives	Benzyl alcohols	0.00100356	0.000971888	0.000953602	0.00102013	0.00120796	0.00112926	0.00124046	0.00115025	0.00095878	0.000960068	0.000990326	0.00103509	0.0012301	0.00115851	0.00102517	0.000979315	0.000902038	0.00126146	0.00101376	0.00102429	0.00107309	0.00142892	0.00138406	0.00113222	0.00143454	0.00124814
73	8.489	262347	165.059	P-cresol	99	HMDB0001858	Benzenoids	Phenols	Cresols	0.0611834	0.0698529	0.0715757	0.0769339	0.0791552	0.080518	0.0576057	0.0663629	0.0589043	0.0919834	0.079223	0.0853191	0.074979	0.0982283	0.0857372	0.0585195	0.0806853	0.109955	0.0570805	0.0701402	0.0520701	0.050227	0.0537214	0.0744002	0.0378925	0.0558579
76	8.553	262350	233.08	Beta-hydroxymyristic acid	73.3	HMDB0010731	Lipids and lipid-like molecules	Fatty Acyls	Fatty acids and conjugates	0.208111	0.211116	0.211507	0.212467	0.209353	0.211737	0.156549	0.180379	0.214346	0.12159	0.196382	0.197122	0.151744	0.210408	0.212833	0.198613	0.204842	0.19621	0.233032	0.2047	0.292701	0.181116	0.192928	0.407762	0.222594	0.171182
77	8.553	262350	147.055	(r)-3-hydroxybutyric acid	99.9	HMDB0000011	Organic acids and derivatives	Hydroxy acids and derivatives	Beta hydroxy acids and derivatives	1.7986	1.79677	1.79962	1.80289	1.79846	1.79515	1.30459	1.54839	1.82203	1.02222	1.6703	1.68149	1.28697	1.83427	1.81677	1.692	1.77345	1.67283	2.01956	1.76151	2.45919	1.5747	1.67893	3.42639	1.91359	1.483
78	8.601	262353	145.087	2-hydroxy-2-methylbutanoic acid	88	HMDB0001987	Lipids and lipid-like molecules	Fatty Acyls	Fatty acids and conjugates	0.0127709	0.0125307	0.0129409	0.013046	0.0131382	0.0130342	0.0165088	0.0195977	0.0145364	0.0135228	0.0124444	0.0127698	0.0114052	0.00635164	0.0126269	0.0217965	0.0050641	0.0130308	0.00707852	0.00855481	0.0102321	0.00607659	0.00905741	0.0085113	0.00562989	0.0141163
83	8.707	262360	282.119	Glutathione	69.2	HMDB0000125	Organic acids and derivatives	Carboxylic acids and derivatives	Amino acids, peptides, and analogues	0.0073189	0.00601462	0.00604656	0.00636536	0.00678659	0.00588079	0.00575957	0.0109162	0.00793961	0.00949361	0.0101925	0.0087952	0.00531494	0.00889237	0.00893306	0.00656288	0.00665831	0.00346996	0.00686209	0.00658661	0.00412899	0.00489377	0.003955	0.00578365	0.00351782	0.00377686
86	8.754	262362	130.087	N-methylalanine	94.9	HMDB0094692	Organic acids and derivatives	Carboxylic acids and derivatives	Amino acids, peptides, and analogues	0.111339	0.111496	0.11143	0.112357	0.113903	0.113052	0.146972	0.167987	0.187463	0.207854	0.154251	0.155858	0.103193	0.132024	0.152617	0.19537	0.0283634	0.0383718	0.0442945	0.0576228	0.0547777	0.029126	0.040454	0.0501254	0.034872	0.0496049
90	8.834	262367	241.059	Methanephosphonothioic acid	79.5					0.0357813	0.0364172	0.0395444	0.042574	0.0421366	0.0431857	0.0345808	0.0362969	0.0346456	0.0381122	0.0341135	0.0399989	0.0407037	0.044475	0.0399265	0.0320505	0.0420351	0.0324546	0.0447427	0.0387343	0.037739	0.0437992	0.0329509	0.0329891	0.0417042	0.0344117
91	8.862	262369	100.015	1-methylhydantoin	80.4	HMDB0003646	Organoheterocyclic compounds	Azolines	Imidazolines	0.0049744	0.00657023	0.00663848	0.00631703	0.00637284	0.00669364	0.0369349	0.00592214	0.00846673	0.00667026	0.00626035	0.00675536	0.0381213	0.0415867	0.0104165	0.0141449	0.00637178	0.0264259	0.00746385	0.0564344	0.00597896	0.0403448	0.0586644	0.0280476	0.0304255	0.00592495
93	8.892	262371	86.0602	5,6-dihydrouracil	73.4	HMDB0000076	Organoheterocyclic compounds	Diazines	Pyrimidines and pyrimidine derivatives	0.00749146	0.00712605	0.00734597	0.00657133	0.00556247	0.00611374	0.00507183	0.0104513	0.00555141	0.00948035	0.00844172	0.00547301	0.00975532	0.00585038	0.00729627	0.00773511	0.00482259	0.00711169	0.00664039	0.00379596	0.00867949	0.00735861	0.0101369	0.00956524	0.00646389	0.00668057
96	8.965	262375	151.055	Phenol	90.5	HMDB0000228	Benzenoids	Phenols	1-hydroxy-4-unsubstituted benzenoids	0.00690377	0.00618652	0.00534544	0.0062651	0.00560824	0.005332	0.0113823	0.0116589	0.011544	0.0111988	0.0114656	0.00992973	0.0119803	0.0112917	0.0109344	0.00965569	0.0113852	0.0117176	0.0112138	0.00965737	0.0103429	0.00985092	0.0104992	0.00596176	0.00787428	0.00635491
99	9.05	262380	249.105	O-acetylserine	67.2	HMDB0003011	Organic acids and derivatives	Carboxylic acids and derivatives	Amino acids, peptides, and analogues	0.00103853	0.00107205	0.000972478	0.000928105	0.00112841	0.00115286	0.00103147	0.000917546	0.00102755	0.00090944	0.00103177	0.000962292	0.00107742	0.00106006	0.00105544	0.000879597	0.00110935	0.00104447	0.00112245	0.00101714	0.00109614	0.000947941	0.00107359	0.00099665	0.000981757	0.000728105
100	9.082	262382	292.109	Tartaric acid	68.2	HMDB0000956	Organic oxygen compounds	Organooxygen compounds	Carbohydrates and carbohydrate conjugates	0.0010977	0.000939878	0.00110671	0.00124622	0.00151768	0.00114922	0.000808737	0.000923767	0.00102757	0.000730996	0.000825346	0.00102132	0.000950013	0.000840148	0.000893383	0.000676431	0.000997775	0.00122075	0.000934171	0.0004962	0.00123225	0.000901261	0.00131441	0.000929806	0.00205051	0.00159891
101	9.108	262384	102.049	Beta-alanine	93	HMDB0000056	Organic acids and derivatives	Carboxylic acids and derivatives	Amino acids, peptides, and analogues	0.00963677	0.00897263	0.00779886	0.00810533	0.00795861	0.00763242	0.00490609	0.0100949	0.00772076	0.0118902	0.00846705	0.00705468	0.00683183	0.00715807	0.0077742	0.00559134	0.00794351	0.00461637	0.0100566	0.00623485	0.00881783	0.00711018	0.00546467	0.00565815	0.00680625	0.00597469
102	9.138	262385	392.108	Sulfuric acid	66.1	HMDB0001448	Homogeneous non-metal compounds	Non-metal oxoanionic compounds	Non-metal sulfates	0.00264405	0.00263865	0.00257623	0.0026651	0.00251374	0.00241167	0.00233239	0.00270294	0.00248795	0.00264446	0.00269983	0.0027178	0.00287034	0.00265711	0.00255834	0.00249685	0.00253776	0.00245192	0.00256906	0.00270021	0.00252423	0.00235287	0.00267077	0.00245276	0.00268821	0.00248561
106	9.215	262390	200.096	3-methyl-2-oxovaleric acid	96.7	HMDB0000491	Organic acids and derivatives	Keto acids and derivatives	Short-chain keto acids and derivatives	0.00259728	0.00244822	0.00267878	0.00255367	0.00261886	0.0025111	0.00543139	0.00396813	0.00322153	0.00474336	0.00280673	0.00264718	0.00278075	0.00273164	0.00274838	0.0045623	0.00227994	0.0022605	0.00252084	0.0030347	0.00213235	0.00227445	0.00243265	0.00319162	0.00205743	0.00201316
107	9.251	262392	226.083	N-{2-hydroxyethyl}tetradecan-1-amine	73					0.0279291	0.0304092	0.0330688	0.0336541	0.0340253	0.0339767	0.0264256	0.0266589	0.0253525	0.0237681	0.0266048	0.02916	0.0327588	0.0266965	0.0262332	0.021839	0.0301943	0.03391	0.0312197	0.0256323	0.0301993	0.0289412	0.0370541	0.0318259	0.040842	0.0353056
115	9.463	262405	200.109	2-ketoisocaproic acid	93	HMDB0000695	Organic acids and derivatives	Keto acids and derivatives	Short-chain keto acids and derivatives	0.0073998	0.0072354	0.00723585	0.00735679	0.00713388	0.00728615	0.0109216	0.00914858	0.00920053	0.0119438	0.00847432	0.0083534	0.00797564	0.00588304	0.00834005	0.00974859	0.00501547	0.00472514	0.00595129	0.00412732	0.00537702	0.00536769	0.00438173	0.00515976	0.00459405	0.00510086
116	9.496	262407	144.11	L-valine	97.4	HMDB0000883	Organic acids and derivatives	Carboxylic acids and derivatives	Amino acids, peptides, and analogues	1.835	1.84777	1.85388	1.87186	1.86726	1.86002	1.62727	2.01226	1.86405	3.00741	1.74964	1.76092	1.28759	0.97064	1.7657	1.97425	1.21017	1.32206	1.58337	1.53106	1.71766	1.06775	1.36987	1.46927	0.959467	1.74139
118	9.535	262409	174.074	5-aminovaleric acid	77.6	HMDB0003355	Organic acids and derivatives	Carboxylic acids and derivatives	Amino acids, peptides, and analogues	0.00516356	0.00555302	0.00553638	0.00561697	0.00563605	0.00591309	0.00723525	0.00528664	0.00544634	0.00594745	0.00526614	0.00584799	0.00659301	0.00647896	0.00596578	0.00854582	0.00513949	0.00743289	0.00539978	0.00962098	0.00522326	0.00836926	0.00754407	0.0108209	0.0117637	0.00626366
119	9.552	262410	266.125	L-cystine	76.9	HMDB0000192	Organic acids and derivatives	Carboxylic acids and derivatives	Amino acids, peptides, and analogues	0.00325182	0.00378097	0.00443369	0.00486082	0.00505206	0.00517998	0.00318939	0.00362479	0.003301	0.00340144	0.0035201	0.00392917	0.00369621	0.00328031	0.00355731	0.00410123	0.0035164	0.00381666	0.00403989	0.00369441	0.00352697	0.00323544	0.00306048	0.00424666	0.0045289	0.00481702
126	9.742	323121	115.98	Pentobarbital	69.2	HMDB0014457	Organoheterocyclic compounds	Diazines	Pyrimidines and pyrimidine derivatives	0.00128913	0.00137851	0.00133563	0.00130688	0.00139079	0.00109453	0.00128833	0.00655015	0.00139581	0.00641445	0.00611841	0.0013677	0.00115312	0.00516453	0.0062884	0.006284	0.00602246	0.00130467	0.00635311	0.00572602	0.00131522	0.00112241	0.0012989	0.00131824	0.00107475	0.00113162
131	10.031	323138	147.05	Urea	98.3	HMDB0000294	Organic acids and derivatives	Organic carbonic acids and derivatives	Ureas	0.00192584	0.00329854	0.00367257	0.00264151	0.00304803	0.00252101	0.00118535	0.146127	0.000865656	0.00128165	0.00114134	0.00145518	0.00239571	0.278851	0.00152254	1.08081	0.0011756	0.00234341	0.00143842	0.0016368	0.214999	0.00489055	0.00375695	0.214005	0.00775416	0.00268583
134	10.102	323142	163.013	Nicotinamide	73.6	HMDB0001406	Organoheterocyclic compounds	Pyridines and derivatives	Pyridinecarboxylic acids and derivatives	0.000482234	0.000409186	0.000410871	0.000419933	0.000491462	0.000425846	0.000461058	0.000574215	0.000476587	0.000397666	0.000435385	0.000405464	0.00057886	0.000386733	0.000435366	0.000311537	0.000389823	0.000424556	0.000399955	0.000348975	0.000467466	0.000501279	0.000371456	0.000367031	0.000483174	0.000385247
136	10.121	323143	179.047	Benzoic acid	86.6	HMDB0001870	Benzenoids	Benzene and substituted derivatives	Benzoic acids and derivatives	0.00121933	0.00125073	0.0013254	0.00127887	0.00141194	0.00134552	0.00111831	0.00100797	0.000925722	0.00105121	0.00120755	0.00123687	0.00110156	0.00107219	0.00104868	0.000842423	0.00122804	0.00131404	0.00149495	0.00147595	0.00125159	0.00182319	0.00128598	0.0013572	0.00149539	0.00122107
139	10.151	323145	102.049	Dodecanoic acid, isopropanol ester	77.4					0.0106107	0.00284867	0.00213939	0.0122236	0.013206	0.00284684	0.00146946	0.000743798	0.00194098	0.00202901	0.0020388	0.00183954	0.0160061	0.00157189	0.00184012	0.00178455	0.0169095	0.0142042	0.00810162	0.00675247	0.0145731	0.0080385	0.00761303	0.0167153	0.012355	0.0163654
142	10.301	323154	98.076	N-methylglutamic acid	85.8	HMDB0062660	Organic acids and derivatives	Carboxylic acids and derivatives	Amino acids, peptides, and analogues	0.00079875	0.000740118	0.000825495	0.000747904	0.000707827	0.000778622	0.000135455	0.000229738	0.000163023	0.000162462	0.000167566	0.000117152	0.000201636	0.000214833	0.000125927	0.000169115	0.000211778	0.000148845	0.000157874	0.000142734	0.000112571	0.000140729	0.000116455	7.25977e-05	0.000157774	0.000128008
144	10.345	323156	319.14	Sedoheptulose	80.7	HMDB0003219	Organic oxygen compounds	Organooxygen compounds	Carbohydrates and carbohydrate conjugates	0.00637447	0.00643187	0.0066508	0.00666207	0.00666464	0.00672345	0.00588835	0.00593687	0.00520641	0.00516927	0.00493201	0.0052792	0.0080887	0.00529243	0.00517527	0.00430438	0.0069398	0.00729501	0.00594516	0.00624834	0.00705118	0.00625877	0.00675686	0.00727054	0.00642628	0.00747573
145	10.375	323158	201.125	Octanoate radical	93.2					0.00260065	0.00261542	0.00271654	0.00275414	0.00276619	0.00271801	0.00253993	0.00251934	0.00263448	0.00260882	0.00270459	0.00262314	0.00275109	0.0025912	0.00261196	0.00265732	0.00263945	0.00253642	0.00251469	0.00261665	0.00261588	0.0026609	0.00259424	0.00254961	0.00267994	0.00271045
146	10.412	323160	240.061	1,3-dihydroxypyridine	80.5					0.000524129	0.000558375	0.000673715	0.000796636	0.000789001	0.000820475	0.000483281	0.000416693	0.000499855	0.000905941	0.000695113	0.000744565	0.000533478	0.000938674	0.000713301	0.000544833	0.00091626	0.00113345	0.00080619	0.00105972	0.00059782	0.000853471	0.000902066	0.000980273	0.000616014	0.000652047
149	10.453	323163	158.127	Leucine	95	HMDB0000687	Organic acids and derivatives	Carboxylic acids and derivatives	Amino acids, peptides, and analogues	0.125852	0.12711	0.130169	0.131465	0.132218	0.132283	0.109329	0.133143	0.159184	0.214846	0.132938	0.135636	0.0945548	0.0723944	0.132989	0.139789	0.0872584	0.0773647	0.104573	0.0749109	0.107938	0.0853029	0.0730487	0.0781077	0.0621966	0.103018
150	10.474	323164	205.107	Glycerol	98.6	HMDB0000131	Organic oxygen compounds	Organooxygen compounds	Carbohydrates and carbohydrate conjugates	0.0229632	0.0234435	0.0236805	0.0238376	0.0241079	0.0240813	0.0256099	0.0420944	0.023247	0.0217437	0.0407531	0.0420694	0.0416981	0.0309401	0.0456868	0.0343203	0.00895145	0.0122463	0.00941928	0.00811374	0.0148088	0.013201	0.00937784	0.00846847	0.00763163	0.0126285
151	10.477	323164	299.101	Ciliatine	95.3	HMDB0011747	Organic acids and derivatives	Organic phosphonic acids and derivatives	Organic phosphonic acids	0.320643	0.325161	0.33613	0.333559	0.34025	0.343741	0.311618	0.289979	0.275074	0.386326	0.328203	0.348212	0.333352	0.439739	0.341143	0.291231	0.412699	0.25638	0.373634	0.323587	0.292771	0.559423	0.276624	0.258819	0.360357	0.281899
153	10.509	323166	158.13	Ethanolamine	82.9	HMDB0000149	Organic nitrogen compounds	Organonitrogen compounds	Amines	1.98633e-05	0.127111	0.130154	3.22434e-05	0.13229	3.56907e-05	0.109296	4.08352e-05	0.15927	0.214861	6.4931e-05	7.84859e-05	4.46508e-05	4.91401e-05	6.48873e-05	5.68589e-05	0.0873324	2.82172e-05	0.104493	0.0748911	4.06322e-05	4.13017e-05	0.0730666	0.0781899	0.0621681	0.103186
154	10.537	323168	170.035	Thymidine	90.8	HMDB0000273	Nucleosides, nucleotides, and analogues	Pyrimidine nucleosides	Pyrimidine 2'-deoxyribonucleosides	0.000825228	0.000775716	0.000743914	0.000754084	0.000683604	0.000687548	0.000775904	0.000664216	0.00075531	0.000688247	0.000558568	0.000656625	0.000525376	0.000676482	0.000631149	0.000533255	0.000500255	0.000815992	0.000876502	0.000849275	0.000875307	0.000781755	0.000685833	0.000645713	0.0006982	0.000702271
155	10.563	323169	180.016	D-fructose-1-phosphate	68.2	HMDB0000399	Organic oxygen compounds	Organooxygen compounds	Carbohydrates and carbohydrate conjugates	0.000151149	0.000195986	0.00018735	0.000189415	0.000182148	0.000175978	0.000161963	0.000185072	0.000197359	0.000199799	0.000189604	0.000170586	0.000146251	0.000193394	0.000194131	0.000162489	0.000181161	0.00017668	0.000206663	0.000198291	0.000146562	0.000155362	0.000173079	0.000158169	0.0001669	0.000140437
161	10.723	323178	181	N-acetylglycine	77	HMDB0000532	Organic acids and derivatives	Carboxylic acids and derivatives	Amino acids, peptides, and analogues	0.00141043	0.00140664	0.00148703	0.00178028	0.00168695	0.00179462	0.00148599	0.00124318	0.00124677	0.00130317	0.0013236	0.00144155	0.00174864	0.00137797	0.00138589	0.00130761	0.00139538	0.00151529	0.00162401	0.00164722	0.00162632	0.00164664	0.00166261	0.00156858	0.00176621	0.00180148
162	10.815	323184	158.129	L-isoleucine	96.6	HMDB0000172	Organic acids and derivatives	Carboxylic acids and derivatives	Amino acids, peptides, and analogues	0.107502	0.1085	0.111475	0.112389	0.112293	0.112725	0.0786232	0.119214	0.109885	0.158245	0.0874144	0.0898357	0.0714888	0.0587265	0.0879439	0.125641	0.0706345	0.0678038	0.0936751	0.0922412	0.105558	0.0703743	0.081254	0.0917447	0.0566409	0.0984973
165	10.906	323189	142.092	L-proline	95.7	HMDB0000162	Organic acids and derivatives	Carboxylic acids and derivatives	Amino acids, peptides, and analogues	0.0858631	0.0865923	0.0868694	0.0891036	0.0896247	0.0891553	0.0313274	0.098391	0.0946952	0.144059	0.088148	0.0879337	0.044711	0.0389141	0.0857467	0.0854558	0.0515738	0.0256746	0.0627008	0.0302169	0.0772451	0.0190868	0.0155902	0.0225228	0.0147137	0.0516827
166	10.924	323190	126.076	N-acetylglutamate	67.8	HMDB0001138	Organic acids and derivatives	Carboxylic acids and derivatives	Amino acids, peptides, and analogues	0.00046092	0.000505682	0.000471104	0.000511989	0.000506233	0.000542048	0.000379469	0.000472816	0.000486051	0.000571465	0.000450301	0.000455508	0.000362298	0.000366829	0.000467582	0.000438145	0.000382483	0.000434569	0.00042985	0.000451203	0.000472807	0.000387705	0.00033785	0.00043657	0.000309838	0.000403417
171	11.038	323197	174.109	Glycine	99.2	HMDB0000123	Organic acids and derivatives	Carboxylic acids and derivatives	Amino acids, peptides, and analogues	0.236954	0.293589	0.324271	0.332528	0.334182	0.335949	0.0740387	0.243821	0.324624	0.297972	0.311466	0.370685	0.153778	0.185641	0.33894	0.118735	0.281036	0.100738	0.243003	0.0786996	0.256242	0.064145	0.0789182	0.102432	0.0885614	0.213559
175	11.085	323199	132.98	3,6-anhydro-d-galactose	79.7					8.32084e-05	0.0236718	9.18878e-05	7.27081e-05	6.88284e-05	0.0274508	0.00572657	6.09645e-05	0.0264101	0.0237511	0.0252177	0.0302732	0.0123426	3.89666e-05	4.93496e-05	5.08532e-05	5.21259e-05	2.50382e-05	0.000235209	4.91262e-05	4.44437e-05	5.80704e-05	3.29796e-05	3.95786e-05	9.10602e-05	8.29357e-05
177	11.162	323204	188.065	Allantoin	67.4	HMDB0000462	Organoheterocyclic compounds	Azoles	Imidazoles	0.000362893	0.000235502	0.000628306	0.000598669	0.000532277	0.000452471	0.000456275	0.00049684	0.000638688	0.000441623	0.000467644	0.000355811	0.000714042	0.000679671	0.000441354	0.000275427	0.000367815	0.000465195	0.000471503	0.00041654	0.000422739	0.000510491	0.000404251	0.000460942	0.000823066	0.000546909
178	11.175	323205	240.103	Pyrrole-2-carboxylic acid	85.7	HMDB0004230	Organoheterocyclic compounds	Pyrroles	Pyrrole carboxylic acids and derivatives	0.00157878	0.00158434	0.00165437	0.00165031	0.0016598	0.00159422	0.00167994	0.0016627	0.0016481	0.00159275	0.00160421	0.00174326	0.00182641	0.00168183	0.00167135	0.00151791	0.00168337	0.00173702	0.00171368	0.00164685	0.00164191	0.00168299	0.00186339	0.00161158	0.00172393	0.00162603
179	11.203	323206	147.052	Succinic acid	94.5	HMDB0000254	Organic acids and derivatives	Carboxylic acids and derivatives	Dicarboxylic acids and derivatives	0.00638884	0.00641552	0.00628737	0.00642857	0.00639656	0.0061492	0.00716606	0.00551908	0.00560588	0.00585873	0.0061334	0.00617157	0.00742032	0.0054066	0.0054609	0.00521084	0.00525813	0.00523112	0.00567322	0.00624902	0.00631234	0.00482003	0.00636403	0.00505753	0.00554699	0.00622536
180	11.227	323208	239.104	(-)-catechin	89.6	HMDB0037953	Phenylpropanoids and polyketides	Flavonoids	Flavans	0.000211611	0.000197666	0.000261438	0.000246716	0.000261326	0.000246457	0.00010603	9.29596e-05	0.000129491	0.000132278	0.000112004	0.000152267	0.000123485	0.000127231	0.000127049	9.55781e-05	0.000460892	0.000476691	0.00031096	0.000472644	0.000307055	0.00055215	0.000407614	0.000423175	0.000292432	0.000324814
183	11.419	323219	189.062	Glyceric acid	94.4	HMDB0000139	Organic oxygen compounds	Organooxygen compounds	Carbohydrates and carbohydrate conjugates	0.00143602	0.00141449	0.00140611	0.00149139	0.00153349	0.0014988	0.000882745	0.00128688	0.00119644	0.00110651	0.000885254	0.000936853	0.000910877	0.000925193	0.000877094	0.00101212	0.000702135	0.000890004	0.000878765	0.00115248	0.00113233	0.00799421	0.000796771	0.00109219	0.000933678	0.000901138
185	11.465	381021	143.03	Phytol	84.3	HMDB0002019	Lipids and lipid-like molecules	Prenol lipids	Diterpenoids	0.341832	0.346081	2.4736e-06	0.354095	0.358889	0.354836	0.000135237	1.14996e-05	0.342962	0.338354	0.337767	0.00015217	0.346821	0.336854	0.337161	1.21188e-05	0.344654	0.343629	6.42903e-05	0.347146	0.345164	0.344636	0.00169557	4.77751e-05	0.344885	0.348741
186	11.563	381024	102.06	Gamma-aminobutyric acid	77.5	HMDB0000112	Organic acids and derivatives	Carboxylic acids and derivatives	Amino acids, peptides, and analogues	6.08526e-05	3.75778e-05	6.1884e-05	5.70464e-05	5.72275e-05	3.91758e-05	8.46471e-05	4.03815e-05	4.13466e-05	4.00136e-05	3.5976e-05	1.58691e-05	0.000109273	9.03617e-05	3.61648e-05	4.23836e-05	3.51286e-05	9.82296e-05	5.05172e-05	5.95039e-05	4.45058e-05	7.59412e-05	8.5425e-05	0.000105854	9.84307e-05	8.49346e-05
187	11.57	381024	241.087	Uracil	87.2	HMDB0000300	Organoheterocyclic compounds	Diazines	Pyrimidines and pyrimidine derivatives	0.000411427	0.000408783	0.000449995	0.000429989	0.000453735	0.000416751	0.000247842	0.000363998	0.000342278	0.000407609	0.000221385	0.000258517	0.000467263	0.000382255	0.000230822	0.000308527	0.000295316	0.000354736	0.000350945	0.000402043	0.000597795	0.000507297	0.000596079	0.000391797	0.000290007	0.000334043
189	11.621	381026	207.025	Isothreonic acid	69.3					0.000661792	0.000704418	0.000721264	0.000713688	0.000687813	0.000666592	0.000626311	0.000831134	0.000710326	0.000747709	0.000802456	0.000787931	0.000710019	0.000753265	0.000765792	0.000631509	0.000755338	0.000624449	0.000780119	0.000691011	0.000570896	0.000626628	0.000680432	0.000625938	0.000708944	0.000559753
194	11.736	381029	239.096	1,2,4-benzenetriol	83	HMDB0124831	Benzenoids	Phenols	Benzenetriols and derivatives	0.00456245	0.00469994	0.0047209	0.00465137	0.00466197	0.00455338	0.00456493	0.00479948	0.00454509	0.00459214	0.00441503	0.00453441	0.00495014	0.00458789	0.00451356	0.00457529	0.00440339	0.00468999	0.0043854	0.00460732	0.00465428	0.00462703	0.00468897	0.00441991	0.00459052	0.00452019
195	11.773	381031	292.13	2,3-dihydroxybutanoic acid	82.1	HMDB0000498	Organic oxygen compounds	Organooxygen compounds	Carbohydrates and carbohydrate conjugates	7.24871e-05	7.79622e-05	7.60343e-05	8.39221e-05	7.88865e-05	8.18111e-05	7.5023e-05	6.43769e-05	7.87162e-05	9.903e-05	0.000124375	0.000109281	0.000125313	9.99418e-05	0.000107465	6.14242e-05	4.16484e-05	6.4628e-05	4.2913e-05	6.61444e-05	7.5055e-05	7.03206e-05	5.01092e-05	4.10439e-05	6.25127e-05	6.91805e-05
196	11.803	381031	245.078	Fumaric acid	91.3	HMDB0000134	Organic acids and derivatives	Carboxylic acids and derivatives	Dicarboxylic acids and derivatives	0.000717911	0.000804573	0.000880274	0.000987863	0.000984699	0.000964801	0.00103449	0.000598817	0.000608043	0.000654354	0.000725886	0.000794481	0.000647453	0.000586571	0.000743665	0.000673828	0.000706149	0.000653155	0.000782011	0.000687038	0.000978182	0.000697465	0.000698833	0.000525315	0.000696093	0.000665917
199	11.888	381034	340.1	Formononetin	67.9	HMDB0005808	Phenylpropanoids and polyketides	Isoflavonoids	O-methylated isoflavonoids	0.000159346	0.000185586	0.000201267	0.000272822	0.00027834	0.000257252	0.000145405	0.000171318	0.000147593	0.000168882	0.000178021	0.000218935	0.000227267	0.000183667	0.000174976	0.000160473	0.000225582	0.000213325	0.000247009	0.000215984	0.00022617	0.000234088	0.000274128	0.00025044	0.000269423	0.000314948
200	11.919	381035	204.122	Serine	96.6	HMDB0000187	Organic acids and derivatives	Carboxylic acids and derivatives	Amino acids, peptides, and analogues	0.0543685	0.055808	0.0568538	0.0570514	0.0570431	0.0576221	0.0428512	0.0564805	0.072593	0.0730439	0.0730943	0.0751654	0.0295725	0.043605	0.0711823	0.0705712	0.0329984	0.0410636	0.0354022	0.038713	0.0458827	0.0187448	0.0216844	0.0443679	0.0347037	0.0462461
201	11.927	381035	147.051	Dihydroxymalonic acid	81.1					0.0207011	0.0207182	0.0198435	0.0198626	0.0191966	0.0194505	0.0158118	0.0193956	0.0234263	0.0216257	0.0237344	0.022805	0.0179725	0.0186014	0.0218138	0.0184017	0.0148121	0.0154073	0.0155558	0.0135786	0.0168774	0.0103783	0.0127971	0.0150925	0.0196991	0.0168163
202	11.938	381036	293.14	Erythrose	77.1	HMDB0002649	Organic oxygen compounds	Organooxygen compounds	Carbohydrates and carbohydrate conjugates	0.00146853	0.00145729	0.00131269	0.00120757	0.00119249	0.0011891	0.00113339	0.00127869	0.00141184	0.00103633	0.00136792	0.00126127	0.00188327	0.0015332	0.00117846	0.000692688	0.00122762	0.00115028	0.001326	0.000851867	0.00113017	0.000989405	0.00131942	0.000983901	0.00195308	0.00123517
204	11.99	381037	215.146	Pelargonic acid	89.3	HMDB0000847	Lipids and lipid-like molecules	Fatty Acyls	Fatty acids and conjugates	0.000710032	0.000795976	0.00081473	0.000759189	0.000785813	0.000787993	0.000566041	0.000394797	0.000411304	0.000505172	0.000520883	0.000539316	0.000594195	0.000439872	0.000533727	0.000659346	0.000771886	0.000554579	0.000805915	0.000569055	0.000572868	0.000708812	0.000576132	0.000722241	0.000691113	0.000847744
206	12.021	381038	156.108	D-erythro-sphingosine	83.1	HMDB0000252	Organic nitrogen compounds	Organonitrogen compounds	Amines	0.00136261	0.00137343	0.00130379	0.00130701	0.00138945	0.00141126	0.000966258	0.00153164	0.00142183	0.00154541	0.000932806	0.000878493	0.00187844	0.000689063	0.000895636	0.00102604	0.00147189	0.000608559	0.0011603	0.000847018	0.00113936	0.000427179	0.000610155	0.000875398	0.00063424	0.000999848
214	12.315	381047	239.114	Resorcinol	87					0.000137291	0.000171897	0.000203671	0.000152363	0.000169386	0.000139637	0.000350617	0.000509529	0.000237214	0.000339736	3.0941e-05	0.000124423	0.000365227	0.000643075	0.00022814	0.000237995	0.000192996	0.000291719	0.000177189	9.99887e-05	0.000108792	0.000136938	7.35742e-05	0.000222241	4.16831e-05	0.000183687
215	12.329	381048	218.138	L-threonine	97	HMDB0000167	Organic acids and derivatives	Carboxylic acids and derivatives	Amino acids, peptides, and analogues	0.0116375	0.0116809	0.0119586	0.0123319	0.01216	0.0121709	0.005453	0.0141551	0.0109947	0.0299653	0.0101711	0.0106882	0.00548601	0.00773201	0.0109006	0.0121148	0.00601255	0.00998629	0.0107482	0.00873513	0.012895	0.00430682	0.00573559	0.00942245	0.00443411	0.0107526
219	12.423	381051	268.118	4-methylcatechol	81.4	HMDB0000873	Benzenoids	Phenols	Benzenediols	0.000148174	0.000164372	0.00019145	0.000217458	0.000212617	0.000218164	6.14787e-05	5.19962e-05	4.9892e-05	6.18272e-05	3.5198e-05	6.56658e-05	4.74262e-05	8.94919e-05	5.69534e-05	4.98036e-05	0.000365866	0.000532711	0.000335921	0.000538968	0.000309448	0.00045014	0.000526499	0.000654631	0.000247013	0.000320651
223	12.556	381055	239.084	2,3-dihydroxy-acrylic acid	84.8					0.000139783	0.000138768	0.000169663	0.000124327	0.000153914	0.000184196	0.000156219	0.000123457	0.000152153	0.000157927	0.000131549	0.00015919	0.000117569	0.000126424	0.000145205	0.000134859	0.000156876	0.000142136	0.00018525	0.000129677	0.000148353	0.00014934	0.000124708	0.000135893	0.000147281	0.000120152
224	12.589	381056	88.0207	Thymine	80.2	HMDB0000262	Organoheterocyclic compounds	Diazines	Pyrimidines and pyrimidine derivatives	0.00114834	0.00122209	0.00120502	0.00123341	0.00119605	0.00124654	0.00140368	0.00112704	0.00116324	0.00111004	0.001219	0.00116118	0.00126571	0.00122997	0.00119398	0.00123152	0.0011793	0.00124266	0.00118686	0.00132806	0.00117738	0.00129247	0.00128608	0.0012284	0.00125722	0.00122879
228	12.7	381059	261.087	Glutaric acid	79	HMDB0000661	Organic acids and derivatives	Carboxylic acids and derivatives	Dicarboxylic acids and derivatives	5.2329e-05	5.3918e-05	5.09335e-05	5.01357e-05	4.91283e-05	4.81043e-05	5.45565e-05	6.04304e-05	5.12497e-05	5.35378e-05	4.10854e-05	4.5831e-05	4.33126e-05	5.36271e-05	3.92312e-05	5.55148e-05	5.97554e-05	5.57957e-05	5.52458e-05	5.79534e-05	5.68067e-05	5.43455e-05	5.06533e-05	4.80536e-05	6.07448e-05	4.50782e-05
229	12.741	381061	393.087	Diglycerol	74.8					5.22751e-05	4.66392e-05	4.49098e-05	4.87003e-05	4.77581e-05	4.85529e-05	4.18804e-05	5.01544e-05	4.81159e-05	4.10012e-05	4.09158e-05	3.52643e-05	6.53337e-05	3.67165e-05	3.94304e-05	3.51666e-05	5.67832e-05	4.41992e-05	4.19379e-05	4.23253e-05	4.27489e-05	5.24149e-05	4.40294e-05	5.58322e-05	3.64339e-05	4.85876e-05
230	12.763	381061	219.119	1,2,4-butanetriol	89.6					0.000340627	0.000342149	0.000348645	0.000401646	0.000368992	0.000366233	0.000272746	0.000266975	0.0003158	0.000346491	0.000286058	0.000328283	0.000391421	0.000357725	0.000339695	0.000245275	0.000483148	0.000317228	0.000433988	0.000337988	0.000389026	0.000640905	0.000394281	0.00033907	0.000402503	0.000340571
234	12.945	381067	104.042	Benzenepropanoic acid	94	HMDB0000158	Organic acids and derivatives	Carboxylic acids and derivatives	Amino acids, peptides, and analogues	0.00333421	0.00329673	0.00346743	0.00352828	0.00361677	0.00352636	0.00349389	0.00199635	0.00216146	0.0033136	0.00210219	0.00212888	0.00177457	0.00321501	0.00227713	0.00260436	0.00166104	0.00327233	0.0048084	0.00495633	0.00267267	0.00434626	0.00267639	0.00585466	0.00292078	0.00221464
236	12.991	381069	160.054	N-carbamoylaspartate	86.9	HMDB0000828	Organic acids and derivatives	Carboxylic acids and derivatives	Amino acids, peptides, and analogues	0.000286031	0.000340869	0.000278146	0.000218293	0.000221987	0.000185004	0.00020597	0.000256968	0.000335484	0.000382834	0.00020916	0.000208754	0.000207582	0.000286596	0.000262126	0.000418311	0.000265432	0.000183207	0.000287748	0.000214319	0.000241711	0.000185989	0.000189875	0.000150109	0.000208487	0.00018621
239	13.079	381071	174.105	N-acetylornithine	91.7	HMDB0003357	Organic acids and derivatives	Carboxylic acids and derivatives	Amino acids, peptides, and analogues	0.0610938	0.0651945	0.0676823	0.0686858	0.0680874	0.0684226	0.0558211	0.0632781	0.0633707	0.0654464	0.0638207	0.0680618	0.0605768	0.0623726	0.0663843	0.0546486	0.0668197	0.0609531	0.0671845	0.0563251	0.0651418	0.058766	0.0610534	0.056319	0.0543206	0.0626889
240	13.094	381072	233.107	2-deoxytetronic acid	90.2	HMDB0000337	Organic acids and derivatives	Hydroxy acids and derivatives	Beta hydroxy acids and derivatives	0.000288322	0.000329723	0.000337161	0.000315326	0.000332569	0.000334363	0.000263186	0.00026707	0.000335917	0.000227298	0.000262408	0.000283037	0.000338488	0.000328426	0.000258223	0.000211643	0.000399886	0.000307931	0.000325835	0.000327942	0.000353973	0.000392662	0.000313975	0.000373766	0.000389166	0.00026337
241	13.126	381073	197.015	Methyltetrahydrophenanthrenone	74.9					0.000141825	0.000214406	0.000193613	0.000226067	0.00018975	0.000237492	0.000145046	0.000143184	0.000170498	0.000140344	0.000161983	0.000160723	0.000160014	0.000175101	0.000157486	0.000157075	0.000185623	0.000201246	0.000238075	0.000148582	0.00018092	0.000184788	0.000195305	0.00018505	0.000312928	0.000246835
242	13.15	381074	94.045	Linolenic acid	69.6	HMDB0001388	Lipids and lipid-like molecules	Fatty Acyls	Lineolic acids and derivatives	0.000930215	0.000946907	0.000870707	0.000931747	0.000909063	0.000868081	0.00118377	0.000937406	0.000932366	0.00125486	0.000974932	0.000946493	0.001231	0.00111126	0.00101475	0.00104442	0.000988117	0.000764549	0.00123411	0.00122497	0.000939117	0.000986598	0.000838981	0.000796288	0.000729261	0.000870102
244	13.223	381076	178.051	Benzamide	66.3	HMDB0004461	Benzenoids	Benzene and substituted derivatives	Benzoic acids and derivatives	0.000107199	0.000118081	0.000119461	0.00013933	0.000100693	0.000132856	9.17726e-05	0.000101577	0.000104322	9.24622e-05	9.26969e-05	0.000143401	0.000103229	0.000111883	0.000125301	9.74395e-05	0.000160603	0.000117855	0.00013607	0.000117685	0.000142238	0.000143163	0.000130471	0.000124396	0.000150863	0.000161314
245	13.243	381076	275.12	2-isopropylmalic acid	71.6	HMDB0000402	Lipids and lipid-like molecules	Fatty Acyls	Fatty acids and conjugates	0.000326122	0.000323075	0.000302547	0.000359527	0.000343146	0.000318141	0.000248952	0.000277054	0.000304732	0.000249348	0.000317732	0.000318413	0.000316353	0.000302073	0.000273251	0.00019148	0.000302562	0.000334167	0.000354538	0.000230279	0.000281759	0.000233645	0.000336679	0.000271567	0.000551605	0.00037817
246	13.283	381078	279.069	Sinapinic acid	67.4	HMDB0032616	Phenylpropanoids and polyketides	Cinnamic acids and derivatives	Hydroxycinnamic acids and derivatives	9.39595e-05	0.000140174	0.000140501	0.000111408	0.000118002	0.000120068	0.000112757	9.25906e-05	9.96423e-05	9.04486e-05	9.73325e-05	9.61021e-05	0.000147201	0.000105894	9.81539e-05	7.8151e-05	0.000150405	0.000120344	0.000129681	0.00015127	0.000157648	0.000158311	0.000107852	0.000154452	0.000123367	0.00014685
247	13.323	381079	247.103	Citramalic acid	72.4	HMDB0000426	Lipids and lipid-like molecules	Fatty Acyls	Fatty acids and conjugates	0.000122703	0.000120979	0.000114331	0.0001358	0.000120608	0.000124879	9.12887e-05	9.35355e-05	7.66199e-05	9.25785e-05	8.66658e-05	9.4987e-05	9.70118e-05	0.000121476	7.79757e-05	6.07395e-05	0.000176244	0.000156068	0.000136596	0.00014499	0.000167514	0.000197284	0.000188896	0.000188404	0.00016729	0.000108407
249	13.399	381081	242.8	Caffeine	83.6	HMDB0001847	Organoheterocyclic compounds	Imidazopyrimidines	Purines and purine derivatives	3.68454e-05	5.74302e-06	1.4899e-05	3.04689e-05	3.84103e-05	4.57623e-05	2.36513e-05	3.28567e-05	1.709e-05	2.30252e-05	1.50999e-05	2.05993e-05	4.9627e-05	1.79692e-05	4.04036e-05	6.84432e-06	1.93592e-05	2.02454e-05	3.42067e-05	3.2573e-05	3.52632e-05	2.58214e-05	2.69588e-05	1.02027e-05	1.73926e-05	3.61462e-05
251	13.447	381083	283.143	Biphenyl	84.7	HMDB0034437	Benzenoids	Benzene and substituted derivatives	Biphenyls and derivatives	0.000849199	0.000849061	0.000774728	0.000656456	0.000628042	0.00054546	0.00121588	0.000995085	0.00106802	0.00114475	0.000922546	0.000905307	0.00106629	0.00119655	0.000896435	0.00105239	0.000602064	0.000600458	0.000976923	0.000876245	0.000557399	0.000730089	0.000592197	0.000592155	0.000515933	0.000435925
252	13.503	381085	128.074	3-amino-2-piperidone	88.1	HMDB0000323	Organic acids and derivatives	Carboxylic acids and derivatives	Amino acids, peptides, and analogues	0.00678483	0.00665561	0.00779619	0.0090367	0.0091275	0.00932588	0.00333743	0.00909148	0.00696405	0.0103431	0.00659442	0.00745072	0.00276216	0.00431054	0.00645987	0.00567603	0.00784696	0.00512393	0.00805838	0.00382773	0.00821105	0.00320982	0.00310999	0.00506423	0.00267601	0.005563
255	13.528	381085	174.08	Tyramine	86	HMDB0000306	Benzenoids	Benzene and substituted derivatives	Phenethylamines	0.0831211	0.0854875	0.0870681	0.0879919	0.0879058	0.0877819	0.0790826	0.087111	0.0853033	0.0872736	0.0867384	0.0880043	0.0802341	0.0822445	0.0869028	0.0773067	0.0865355	0.0807558	0.0872653	0.0776054	0.0838422	0.0807569	0.0799973	0.0762992	0.0743321	0.0822685
256	13.569	381087	115.99	O-phosphoserine	78.5	HMDB0000272	Organic acids and derivatives	Carboxylic acids and derivatives	Amino acids, peptides, and analogues	0.00368721	6.14361e-05	0.00335984	7.6104e-05	6.90562e-05	0.000104011	5.81773e-05	6.65068e-05	4.32892e-05	5.60321e-05	0.00348102	3.6079e-05	0.00321889	0.00327944	1.79289e-05	6.95023e-05	0.000123668	0.000118414	3.57309e-05	0.000101494	4.22334e-05	8.79619e-05	4.54934e-05	3.84745e-05	2.97571e-05	0.00316407
258	13.686	381090	147.053	Aminomalonate	92.8	HMDB0001147	Organic acids and derivatives	Carboxylic acids and derivatives	Amino acids, peptides, and analogues	0.00845026	0.0104863	0.0120001	0.0139018	0.0156985	0.0157239	0.131059	0.00917396	0.0416758	0.00895803	0.0341289	0.0415384	0.142406	0.149047	0.0284113	0.143952	0.00668996	0.0778455	0.00930307	0.132807	0.0144047	0.123918	0.110224	0.149626	0.152931	0.0376144
264	13.93	381098	170.08	L-cysteine-glycine	77.7					0.00161555	0.00135149	0.00121548	0.000968088	0.000929464	0.000772673	0.00246698	0.00251654	0.00234123	0.00255887	0.00194428	0.00171852	0.00191791	0.00246445	0.00175658	0.00244425	0.00117646	0.000928484	0.00179538	0.00166055	0.00110175	0.00139097	0.000950173	0.00128081	0.000688051	0.000865172
266	13.976	381099	233.106	Malic acid	96.3	HMDB0000156	Organic acids and derivatives	Hydroxy acids and derivatives	Beta hydroxy acids and derivatives	0.000802562	0.000824092	0.000831237	0.000872619	0.000792253	0.000839049	0.00118812	0.000623335	0.000575494	0.000566636	0.000775837	0.000756007	0.000650908	0.000575154	0.000692028	0.000610415	0.000647168	0.000789597	0.00102612	0.00066866	0.00109949	0.00072237	0.000663937	0.000482298	0.000992569	0.000628604
268	14.034	381101	174.103	Tranexamic acid	87.8	HMDB0014447	Organic acids and derivatives	Carboxylic acids and derivatives	Amino acids, peptides, and analogues	0.000421951	0.000758693	0.00106748	0.00128731	0.00138659	0.00137065	0.000484879	0.000435105	0.000495676	0.000540583	0.000512036	0.0009582	0.000550099	0.000573448	0.000577241	0.000572261	0.00112869	0.0010365	0.00102772	0.000930213	0.00103115	0.00104337	0.00109859	0.00107204	0.00108844	0.00123989
269	14.065	381102	85.0471	Tetracosane	89.8					0.00152022	0.00139518	0.00144123	0.00137701	0.00152341	0.00141128	0.00123715	0.00131688	0.00135572	0.00136755	0.00148122	0.00141393	0.00135942	0.00124689	0.00143846	0.0012676	0.00148291	0.00127667	0.00130226	0.00120309	0.00145298	0.00134443	0.00132586	0.00136333	0.00137311	0.0014501
271	14.106	381103	331.147	Alloxanoic acid	85.5					2.85228e-05	2.07868e-05	2.63484e-05	2.6027e-05	2.64507e-05	2.57555e-05	3.29239e-05	1.70355e-05	3.19214e-05	2.3404e-05	2.28752e-05	1.15774e-05	7.71343e-05	0.000191336	5.13844e-05	7.81546e-05	3.12416e-05	1.19474e-05	1.03676e-05	0.000162762	4.44847e-05	1.90125e-05	1.04238e-05	1.4088e-05	1.52482e-05	1.27912e-05
273	14.178	381106	209.08	Homovanillic acid	68.8	HMDB0000118	Benzenoids	Phenols	Methoxyphenols	0.000113885	8.90648e-05	0.00010109	9.3303e-05	9.73028e-05	9.47299e-05	0.000175827	0.000131478	0.000102313	0.000177385	0.000156149	0.000111269	0.000133376	5.64517e-05	0.000157226	0.000165844	2.74469e-05	0.000106139	4.57418e-05	5.62023e-05	0.00010715	7.06932e-05	7.43539e-05	5.32863e-05	7.34845e-05	6.92445e-05
274	14.19	381106	174.095	Putrescine	88.6	HMDB0001414	Organic nitrogen compounds	Organonitrogen compounds	Amines	0.00243811	0.00240685	0.00242418	0.00247826	0.00243273	0.00250913	0.00240421	0.00255442	0.00240328	0.0024603	0.00247782	0.00253201	0.00225616	0.00233993	0.0024512	0.00216733	0.00239952	0.00229552	0.0025258	0.00227511	0.00242937	0.00243669	0.0022582	0.00219212	0.00202388	0.00233256
275	14.19	381106	174.102	N-acetylputrescine	90.6	HMDB0002064	Organic acids and derivatives	Carboximidic acids and derivatives	Carboximidic acids	0.0023984	0.00246669	0.00234768	0.00241163	0.00232082	0.0024509	0.00225875	0.00252091	0.00246798	0.00247988	0.00250272	0.00243276	0.0021794	0.00228805	0.00251522	0.00215468	0.00234578	0.00217507	0.00245156	0.00211496	0.00238606	0.00235151	0.00216553	0.0022205	0.00200646	0.00220784
278	14.266	381108	123.073	Galactitol	87.1	HMDB0000107	Organic oxygen compounds	Organooxygen compounds	Carbohydrates and carbohydrate conjugates	0.000111289	0.000100657	0.00011822	0.000131206	0.000113085	0.000125336	0.000122737	0.000123929	0.000133007	9.22446e-05	0.000116921	9.74734e-05	0.000129279	0.00011596	0.000124949	0.000116684	0.000108793	0.00012119	0.000125789	0.000125786	0.000127958	0.000105652	0.000125692	0.000111817	0.000111924	0.000143998
279	14.291	381109	111.021	Adipic acid	84	HMDB0000448	Lipids and lipid-like molecules	Fatty Acyls	Fatty acids and conjugates	0.000316039	0.000278896	0.000290169	0.000279529	0.000284737	0.000331479	0.000187807	0.000188782	0.000303651	0.000204564	0.000213206	0.000170212	0.000155547	0.000206933	0.00020789	0.000167062	0.0003749	0.0003973	0.000327578	0.000348431	0.000402459	0.000566737	0.000285026	0.00034514	0.00024841	0.000328684
280	14.325	381110	267.089	Salicylic acid	85.6	HMDB0001895	Benzenoids	Benzene and substituted derivatives	Benzoic acids and derivatives	0.00048186	0.000501368	0.000470725	0.000446164	0.000493022	0.000485383	0.000129574	0.000104937	0.000123983	0.000107581	9.23353e-05	0.000128081	0.000103021	0.00010906	0.000110208	0.000153925	0.000401209	0.000975825	0.000748142	0.00084507	0.000615758	0.00146229	0.000976108	0.000655777	0.000351324	0.000452661
283	14.431	381114	374.119	Glycyl proline	64.3					0.000189985	0.000204326	0.00021867	0.000218019	0.000214473	0.000221345	0.00017983	0.000199079	0.000193262	0.000198951	0.000191525	0.000184107	0.000208903	0.000185099	0.000210077	0.000167677	0.000191388	0.000212254	0.000197038	0.000177305	0.000186105	0.00017941	0.000222643	0.000190699	0.000171573	0.00018944
284	14.47	381115	176.087	L-methionine	94.4	HMDB0000696	Organic acids and derivatives	Carboxylic acids and derivatives	Amino acids, peptides, and analogues	0.0102451	0.0104999	0.0109051	0.0113321	0.0112721	0.0113353	0.00536351	0.0124673	0.011117	0.0211665	0.0096055	0.0100661	0.00639086	0.00590001	0.00949617	0.0108053	0.00557506	0.0076424	0.0101999	0.00653908	0.0111774	0.00481105	0.0061661	0.00711581	0.00395942	0.00824391
285	14.486	381115	232.125	L-aspartic acid	95.1	HMDB0000191	Organic acids and derivatives	Carboxylic acids and derivatives	Amino acids, peptides, and analogues	0.00617322	0.00609265	0.00643529	0.00657768	0.00680094	0.00665219	0.00396613	0.0065694	0.00808737	0.00972103	0.00501392	0.00513494	0.00423228	0.00424583	0.00633593	0.00626353	0.00503187	0.00584356	0.00518256	0.00410644	0.00519171	0.00323543	0.0040298	0.00496251	0.00329566	0.00403195
287	14.506	381116	156.072	Oxoproline	94.3	HMDB0000267	Organic acids and derivatives	Carboxylic acids and derivatives	Amino acids, peptides, and analogues	0.10674	0.110228	0.108915	0.106503	0.107005	0.107754	0.145578	0.0835141	0.114891	0.138321	0.0903158	0.0902745	0.113159	0.0774255	0.103518	0.123995	0.0716205	0.246583	0.0898778	0.118906	0.0865885	0.103676	0.16648	0.241556	0.213693	0.091438
290	14.579	381118	230.149	4-hydroxyproline	93.5	HMDB0000725	Organic acids and derivatives	Carboxylic acids and derivatives	Amino acids, peptides, and analogues	0.00817536	0.00801561	0.00861913	0.00924941	0.00926163	0.00924682	0.00236704	0.016709	0.0111383	0.00980787	0.0122648	0.0125729	0.00507141	0.00586965	0.0116301	0.00351738	0.003459	0.00273252	0.00474851	0.00291444	0.00392377	0.00107423	0.00106254	0.00242911	0.000580447	0.00391748
292	14.619	381119	299.064	Ethylene glycol phosphate	74.8					0.000208682	0.000228889	0.000199294	0.000223996	0.000205112	0.000248334	0.000209709	0.000162677	0.000163725	0.00015862	0.000164859	0.000184102	0.000242239	0.000262084	0.000230157	0.000182213	0.000204755	0.000194238	0.000204523	0.000212365	0.000207772	0.000240823	0.000245704	0.000271961	0.000197145	0.000241052
295	14.704	487222	447.118	Hexaric acid	71.2	HMDB0000639	Organic oxygen compounds	Organooxygen compounds	Carbohydrates and carbohydrate conjugates	0.00035855	0.000396381	0.000405972	0.000396525	0.000372912	0.000375645	0.000257063	0.000279939	0.000310275	0.000342024	0.000329542	0.00036578	0.00033242	0.000339116	0.000339687	0.000299833	0.000379423	0.000290678	0.000329197	0.000274519	0.000347371	0.000406671	0.000303649	0.000270307	0.000376082	0.000369994
297	14.753	487224	155.09	L-glutamine dehydrated	83.6					0.00295853	0.00392727	0.00406065	0.00366307	0.00319382	0.00320787	2.05712e-05	0.004149	0.00720799	0.00653829	0.00451699	0.00414128	2.11795e-05	0.00197352	0.00453718	0.00535715	0.00308947	7.28488e-05	0.00329441	9.08856e-05	0.00333802	2.18702e-05	1.97329e-08	0.000221587	0.000101956	0.00380053
300	14.806	487226	263.187	2,6-bis(tert-butyl)phenol	84.3					0.00113231	0.00111456	0.00111764	0.00116198	0.00122425	0.00120426	0.000916909	0.00100459	0.00094163	0.000936704	0.000912356	0.000901088	0.00101739	0.000956071	0.000874075	0.000862857	0.00104941	0.00102349	0.00122366	0.00110858	0.000972578	0.0010929	0.00102513	0.00101597	0.00112242	0.00104913
304	14.888	487229	260.164	Aminoadipic acid	82.8	HMDB0000510	Organic acids and derivatives	Carboxylic acids and derivatives	Amino acids, peptides, and analogues	0.000105358	9.62712e-05	0.000104612	0.000132388	0.000133156	0.000127493	0.00197354	0.000106522	0.000285925	0.000232004	0.000145776	0.000167882	0.00161272	0.00219049	0.000445437	0.000744045	7.3467e-05	0.0013641	0.000109766	0.00305898	0.000131844	0.00228138	0.00299193	0.00142828	0.00158247	0.000154229
305	14.916	487230	232.147	5-hydroxynorvaline	80.5	HMDB0031658	Organic acids and derivatives	Carboxylic acids and derivatives	Amino acids, peptides, and analogues	0.000297218	0.000288059	0.00028618	0.000302581	0.000294395	0.000305914	0.000198013	0.000436967	0.000232478	0.000458328	0.000270876	0.000246264	0.00022028	0.000246644	0.000266457	0.000292692	0.000150482	0.000174959	0.000332233	0.000281703	0.000263992	8.28238e-05	0.000135889	0.000243353	0.000163792	0.000169706
308	14.983	487232	115.07	Creatinine	94.4	HMDB0000562	Organic acids and derivatives	Carboxylic acids and derivatives	Amino acids, peptides, and analogues	0.0556062	0.054817	0.0547551	0.0533104	0.0536998	0.0529628	0.0644651	0.0763932	0.0658017	0.0558508	0.090202	0.0890533	0.0853107	0.0871796	0.0795786	0.0690758	0.0538125	0.0461015	0.0423972	0.0609828	0.0475218	0.0474604	0.0331576	0.0481093	0.0401564	0.0432042
310	15.004	487233	218.098	L-cysteine	85.4	HMDB0000574	Organic acids and derivatives	Carboxylic acids and derivatives	Amino acids, peptides, and analogues	0.00136446	0.00133335	0.00139265	0.00142409	0.00144912	0.00141966	0.000873248	0.00150616	0.00123744	0.00341807	0.00164283	0.00177568	0.00124828	0.00119129	0.00131966	0.00162769	0.000620921	0.000866454	0.000876546	0.000843269	0.00109217	0.000524645	0.000697178	0.00113514	0.000426162	0.000839223
311	15.039	487234	292.153	Erythronic acid	96.5	HMDB0000613	Organic oxygen compounds	Organooxygen compounds	Carbohydrates and carbohydrate conjugates	0.0017027	0.00179631	0.00174454	0.00175967	0.00174494	0.00171987	0.00149099	0.00277786	0.00234127	0.0014529	0.00114438	0.00118823	0.00258912	0.00254299	0.00117508	0.00130647	0.000799296	0.00138359	0.0013037	0.00164808	0.00207892	0.000961119	0.00129347	0.00193912	0.00129417	0.00134055
313	15.108	487236	292.116	Galactonic acid	78	HMDB0000565	Organic acids and derivatives	Hydroxy acids and derivatives	Medium-chain hydroxy acids and derivatives	9.01814e-05	9.0736e-05	9.05936e-05	8.24809e-05	8.29893e-05	7.72254e-05	7.70419e-05	5.09923e-05	8.6341e-05	6.49092e-05	8.25916e-05	7.61644e-05	8.07285e-05	7.22004e-05	7.70609e-05	5.52425e-05	0.000101475	8.34741e-05	7.84204e-05	8.87863e-05	8.16097e-05	8.93096e-05	7.79909e-05	7.0114e-05	0.000106131	7.94786e-05
316	15.19	487239	192.055	L-kynurenine	80.4	HMDB0000684	Organic oxygen compounds	Organooxygen compounds	Carbonyl compounds	0.0057356	0.00607576	0.00648474	0.00643041	0.00649637	0.00645171	0.00372902	0.00438522	0.00428649	0.00305278	0.00504911	0.00536122	0.00726343	0.0052058	0.0040805	0.00181273	0.00581344	0.00585539	0.00655214	0.0031539	0.00542873	0.0041915	0.00743191	0.00451516	0.0164197	0.00764683
320	15.3	487243	129.061	L-2-hydroxyglutaric acid	97.1	HMDB0000694	Organic acids and derivatives	Hydroxy acids and derivatives	Short-chain hydroxy acids and derivatives	0.0014031	0.00137411	0.00152782	0.0015809	0.00150447	0.00148327	0.00159764	0.00137005	0.00126148	0.00101176	0.00108324	0.00106921	0.0016355	0.00132892	0.00109345	0.00160538	0.00131439	0.00122486	0.00134788	0.000974258	0.00134343	0.00149381	0.00102562	0.000899381	0.00125515	0.00104154
321	15.321	487244	198.05	Oxoglutaric acid	93.3	HMDB0000208	Organic acids and derivatives	Keto acids and derivatives	Gamma-keto acids and derivatives	0.00166455	0.00157896	0.00170072	0.00161304	0.00169446	0.00160426	0.00224726	0.00115704	0.00140753	0.00126802	0.000935236	0.00097635	0.0020928	0.000865849	0.00100762	0.00162746	0.0012308	0.00158752	0.00144783	0.000715015	0.00187158	0.00147114	0.00131066	0.00116289	0.00135104	0.00154878
322	15.401	487246	260.032	Nicotianamine	71.8					7.81044e-05	6.74965e-05	6.82126e-05	7.55122e-05	7.20608e-05	8.87686e-05	0.000126582	8.90198e-05	8.12108e-05	7.28868e-05	7.30468e-05	8.13499e-05	0.000136601	0.000113195	7.63559e-05	9.52178e-05	7.78876e-05	0.000118011	9.42171e-05	0.000107559	7.25468e-05	0.00010872	0.000118992	0.000118113	0.000137107	7.46419e-05
325	15.501	487250	268.064	Guanosine	68.1	HMDB0000133	Nucleosides, nucleotides, and analogues	Purine nucleosides		6.70788e-05	7.95989e-05	6.91735e-05	6.48835e-05	9.44201e-05	8.86399e-05	4.74853e-05	6.22692e-05	6.18143e-05	7.76465e-05	8.18538e-05	8.49854e-05	6.40541e-05	9.19901e-05	0.000101699	5.55985e-05	7.26854e-05	7.81196e-05	8.60379e-05	7.42753e-05	6.74221e-05	0.000101557	7.87958e-05	7.1716e-05	7.64249e-05	4.96738e-05
328	15.539	487251	343.152	Guanidinosuccinate	74.2	HMDB0003157	Organic acids and derivatives	Carboxylic acids and derivatives	Amino acids, peptides, and analogues	0.000238461	0.000273933	0.000250797	0.000260312	0.000269006	0.00025208	0.000211796	0.000244178	0.000227967	0.000224339	0.000236542	0.000239651	0.000246016	0.000244088	0.000228391	0.000177731	0.000260005	0.000248763	0.000282944	0.000196864	0.00023066	0.000211726	0.000255862	0.000222405	0.000296612	0.000255233
331	15.598	487253	357.046	3-phosphoglycerate	73.9	HMDB0000807	Organic oxygen compounds	Organooxygen compounds	Carbohydrates and carbohydrate conjugates	5.93998e-05	6.83423e-05	7.27803e-05	7.49404e-05	6.08273e-05	7.61163e-05	4.68649e-05	6.96465e-05	5.55039e-05	6.02234e-05	6.81344e-05	7.46254e-05	7.46236e-05	6.99884e-05	6.16741e-05	5.94865e-05	7.67741e-05	6.84564e-05	7.84804e-05	9.11767e-05	7.42896e-05	7.63481e-05	5.8871e-05	7.31877e-05	7.51151e-05	6.38304e-05
333	15.689	487256	274.187	N-acetylaspartate	86.4	HMDB0000812	Organic acids and derivatives	Carboxylic acids and derivatives	Amino acids, peptides, and analogues	0.000168655	0.0001714	0.000197146	0.000224794	0.00021887	0.000241002	0.00382027	0.000158093	0.000500272	0.000400944	0.000304787	0.000293414	0.00283386	0.00357413	0.000789775	0.00127368	0.000126379	0.00220999	0.000187503	0.00341384	0.000198873	0.00302785	0.00365646	0.00205988	0.00271317	0.000299164
335	15.755	487259	125.034	Pimelic acid	78.2	HMDB0000857	Lipids and lipid-like molecules	Fatty Acyls	Fatty acids and conjugates	0.000173755	0.00013128	0.000148543	0.000129801	0.000154348	0.000156657	0.000114464	0.000136196	0.000126837	0.000118095	0.000144537	0.000123466	8.20909e-05	0.000109022	0.000127179	9.23725e-05	0.000152233	0.000192291	0.000252824	0.000192796	0.000212163	0.000176232	0.000199221	0.000160457	0.000127457	0.000156675
336	15.766	487259	241.03	N-acetyl-5-hydroxytryptamine	76.7	HMDB0001238	Organoheterocyclic compounds	Indoles and derivatives	Hydroxyindoles	0.000138937	0.000204386	0.000188171	0.000169567	0.000191138	0.000158785	0.00019117	0.000210652	0.000198547	0.000222194	0.000187088	0.000168124	0.000175136	0.000197253	0.000170141	0.000167266	0.000153697	0.00010698	0.000173506	0.000183771	0.000165827	0.000127646	0.00011272	0.000129299	0.00012052	0.000139376
338	15.8	487260	217.106	Xylonolactone	85.5	HMDB0011676	Organoheterocyclic compounds	Lactones	Delta valerolactones	0.000373657	0.00044618	0.000368378	0.000411358	0.000475078	0.000497021	0.000482464	0.000419853	0.000307404	0.000372858	0.000398921	0.000352005	0.000373259	0.000369068	0.00040436	0.000499991	0.000387697	0.000439994	0.000337626	0.000383953	0.000339763	0.000378077	0.00036575	0.000280569	0.000263445	0.000349317
342	15.933	487265	244.061	3-methylene-2-phenyl-1-hydroxy-cyclopentene	75.5					0.00335276	0.00279633	0.00352557	0.00431454	0.00431351	0.00445027	0.00233979	0.00294444	0.00293721	0.00283222	0.00294776	0.00328281	0.00303629	0.00264653	0.00267591	0.00154435	0.00299022	0.00328935	0.00371511	0.0020529	0.00352376	0.00276522	0.00372827	0.00297568	0.00624182	0.00444526
344	15.963	487266	246.148	L-glutamic acid	97.8	HMDB0000148	Organic acids and derivatives	Carboxylic acids and derivatives	Amino acids, peptides, and analogues	0.00773688	0.0076435	0.00806231	0.00823915	0.00828908	0.00838876	0.00525803	0.00709156	0.00800735	0.0114612	0.00814196	0.00826578	0.00541607	0.00422775	0.00839498	0.011272	0.0042744	0.00607286	0.0050174	0.00350062	0.00545169	0.00470626	0.00326197	0.00576446	0.00290658	0.00519269
346	16.002	487267	281.05	Udp-n-acetylglucosamine	76.8	HMDB0000290	Nucleosides, nucleotides, and analogues	Pyrimidine nucleotides	Pyrimidine nucleotide sugars	0.00011303	9.29941e-05	0.00010396	0.000116967	0.000127556	9.98611e-05	8.06711e-05	0.000112915	0.000150416	7.56137e-05	0.000145465	0.000127866	0.000177572	0.000100669	0.000102263	8.38057e-05	8.78714e-05	0.000130974	0.000116762	0.00010316	0.00014525	8.72457e-05	0.00014567	9.60624e-05	0.000288888	0.000138899
347	16.067	487269	218.115	L-phenylalanine	98	HMDB0000159	Organic acids and derivatives	Carboxylic acids and derivatives	Amino acids, peptides, and analogues	0.022996	0.0227714	0.0242593	0.0245276	0.0247963	0.0249485	0.0126551	0.0233612	0.0212891	0.0354585	0.0225668	0.0229668	0.0121451	0.0140041	0.0224365	0.0167954	0.0206939	0.0160141	0.0222586	0.0140456	0.0237746	0.0165772	0.0124461	0.017934	0.00963969	0.0192076
348	16.083	487270	174.08	Serotonin	71.5	HMDB0000259	Organoheterocyclic compounds	Indoles and derivatives	Tryptamines and derivatives	0.00069553	0.000698076	0.000750804	0.00076794	0.000738272	0.000774291	0.000513442	0.000704137	0.000772303	0.000805368	0.00055038	0.000544764	0.000592906	0.000888148	0.00051724	0.000581061	0.000602015	0.000423269	0.000577592	0.000524876	0.000601286	0.000547151	0.000416259	0.00055054	0.000494413	0.000592118
349	16.093	487270	193.06	3-phenyllactic acid	79.2	HMDB0000779	Phenylpropanoids and polyketides	Phenylpropanoic acids		0.0025653	0.00276697	0.00238355	0.00240179	0.00239889	0.00236058	0.00241279	0.00473765	0.00527055	0.000640864	0.00157263	0.000496138	0.00433362	0.00511371	0.000459657	0.0021385	0.00209367	0.00219505	0.00289679	0.00283477	0.00323604	0.00252365	0.00195614	0.00419202	0.00173505	0.00351227
353	16.114	487271	267.103	3-hydroxybenzoic acid	94.5	HMDB0002466	Benzenoids	Benzene and substituted derivatives	Benzoic acids and derivatives	0.00366649	0.00418572	0.00382956	0.0041303	0.00426983	0.00411694	0.00338797	0.00669255	0.00759288	0.00334078	0.00257124	0.00256793	0.00632869	0.0046492	0.00242302	0.00281572	0.00325081	0.00318187	0.0042533	0.00430607	0.00479184	0.0034042	0.00289263	0.00550138	0.00257918	0.0051187
354	16.16	487272	203.92	Lactulose	74.5	HMDB0000740	Organic oxygen compounds	Organooxygen compounds	Carbohydrates and carbohydrate conjugates	0.000632648	0.000552631	0.000549717	0.000757047	0.000720637	0.000686166	0.000558783	0.000656979	0.000632573	0.000317727	0.000496826	0.000466421	0.000923028	0.000564734	0.000433006	0.00022553	0.000941905	0.000765157	0.000804538	0.000534731	0.000619419	0.000664536	0.000936791	0.000472829	0.000667961	0.000754033
355	16.176	487273	204.08	Phytosphingosine	79.7	HMDB0004610	Organic nitrogen compounds	Organonitrogen compounds	Amines	0.00070629	0.00055061	0.000670391	0.000740666	0.000800169	0.000804255	0.000488475	0.000696751	0.000486608	0.000441808	0.000583792	0.000627318	0.00106885	0.000633595	0.000590766	0.000188647	0.000993316	0.00069832	0.000883956	0.000660662	0.000694615	0.000534603	0.000753526	0.000712448	0.00115867	0.000788349
361	16.273	487276	246.159	4-hydroxyphenylacetic acid	85.9	HMDB0000020	Benzenoids	Phenols	1-hydroxy-2-unsubstituted benzenoids	0.00027286	0.000248302	0.000218851	0.000238264	0.000245871	0.000271725	0.000274628	0.000251601	0.000200839	0.000239682	0.000155813	0.0001572	0.000242288	0.000278453	0.000151834	0.000314869	0.000267871	0.000368077	0.000590836	0.000499167	0.000227673	0.000525832	0.000340924	0.000506298	0.000519821	0.000231253
362	16.301	487277	318.083	D-myo-inositol 4-phosphate	75.5	HMDB0001313	Organic oxygen compounds	Organooxygen compounds	Alcohols and polyols	0.000547802	0.000583303	0.000547299	0.000626353	0.000618776	0.000610897	0.00042984	0.000495386	0.000467492	0.000390815	0.000476651	0.000495461	0.000686641	0.00045916	0.000443021	0.000277226	0.000516079	0.000568882	0.000505213	0.000353261	0.000543306	0.000476234	0.000668989	0.000472525	0.00106612	0.000678279
367	16.479	487283	257.197	Lauric acid	84	HMDB0000638	Lipids and lipid-like molecules	Fatty Acyls	Fatty acids and conjugates	0.000521433	0.000528849	0.000535296	0.000499075	0.000573846	0.000555289	0.000493381	0.000682504	0.000491398	0.000514245	0.000551945	0.000605125	0.000645374	0.000553365	0.000565516	0.000598594	0.000441975	0.000434929	0.000505836	0.000458648	0.000461916	0.000488692	0.000443576	0.000474079	0.000504658	0.00049799
368	16.509	487284	451.099	Pyrophosphate	90.7	HMDB0000250	Homogeneous non-metal compounds	Non-metal oxoanionic compounds	Non-metal pyrophosphates	0.000413139	0.000446871	0.000531826	0.000672801	0.000584599	0.000632325	0.000402401	0.000400397	0.000374376	0.000428809	0.000557685	0.000687239	0.000503696	0.000804375	0.000574814	0.000402547	0.000790293	0.00057007	0.000824061	0.000622206	0.000644713	0.000819718	0.000679632	0.000524307	0.000627601	0.000636118
369	16.52	487285	103.06	D-ribose	86.8	HMDB0000283	Organic oxygen compounds	Organooxygen compounds	Carbohydrates and carbohydrate conjugates	0.000580246	0.000502863	0.000523144	0.000530221	0.000533514	0.000520179	0.00052152	0.000509421	0.000550492	0.000538206	0.000637959	0.000570763	0.000642471	0.000468217	0.000610792	0.0005207	0.000472836	0.000400474	0.000470237	0.000456964	0.000480433	0.000418738	0.000429796	0.000497501	0.000406473	0.000492147
371	16.564	487286	260.047	1-methyladenosine	69.6	HMDB0003331	Nucleosides, nucleotides, and analogues	Purine nucleosides		0.000108554	0.000107485	0.000101351	0.000119018	0.000108937	0.000136301	9.69901e-05	0.000135676	0.000102625	0.000136227	0.000124416	0.000133638	9.94274e-05	0.000126156	0.000120915	9.9269e-05	0.000131934	0.000119558	0.000125849	0.000120818	0.000123798	0.000113527	0.000143272	0.000105889	0.000139861	9.91044e-05
372	16.582	487287	234.096	Homocystine	69.1	HMDB0000575	Organic acids and derivatives	Carboxylic acids and derivatives	Amino acids, peptides, and analogues	0.000110771	0.000116603	0.000117954	0.000160669	0.000145177	0.000149112	7.69257e-05	8.17539e-05	0.000116326	0.000144989	0.000134725	0.000149847	6.56673e-05	0.000109362	0.000119093	0.000121208	9.88224e-05	0.000142691	0.000172937	0.000120966	0.000172714	6.87258e-05	0.000105458	0.000118102	0.000122903	0.00013073
376	16.653	487289	326.13	Taurine	82.5	HMDB0000251	Organic acids and derivatives	Organic sulfonic acids and derivatives	Organosulfonic acids and derivatives	0.000429625	0.000313025	0.000461353	0.000496388	0.000508773	0.000539403	0.000144325	0.000620555	0.00072631	0.000816107	0.000502312	0.000474465	0.000233231	0.000260358	0.000474687	0.000312409	0.000220686	0.00014584	0.000419821	0.000193188	0.000352793	0.00013274	0.00014845	0.000132618	6.31042e-05	0.000160129
377	16.669	487290	231.129	L-asparagine	93.3	HMDB0000168	Organic acids and derivatives	Carboxylic acids and derivatives	Amino acids, peptides, and analogues	0.000409739	0.000485911	0.000554284	0.00063536	0.000619073	0.00067552	0.000141569	0.000423973	0.000369585	0.00120193	0.000480333	0.000577605	0.000110464	0.000313942	0.000384613	0.0003399	0.000218528	0.000295146	0.000608841	0.000419614	0.000662685	8.70943e-05	0.000131062	0.000361899	0.000136605	0.000300757
378	16.683	487290	193.059	Propylparaben	95.8	HMDB0032574	Benzenoids	Benzene and substituted derivatives	Benzoic acids and derivatives	0.000651058	0.000623758	0.00065589	0.000561785	0.000657485	0.000637077	0.00109955	0.000360762	0.000145364	0.00400956	0.00206266	0.00197481	0.000327032	0.000438974	0.00243383	0.00352342	4.338e-05	0.000269768	3.79467e-05	0.000126629	7.07606e-05	4.34729e-05	1.54791e-05	6.30077e-05	0.000123552	0.000189005
379	16.728	487292	205.104	D-xylulose	89.7	HMDB0001644	Organic oxygen compounds	Organooxygen compounds	Carbohydrates and carbohydrate conjugates	0.00182289	0.00183417	0.00184065	0.00180869	0.00179804	0.0017908	0.00138932	0.00284549	0.0022053	0.00198345	0.00160442	0.00157436	0.00251801	0.00162968	0.0017139	0.00125003	0.0011109	0.000623469	0.00149552	0.000545421	0.00225414	0.00122442	0.00117725	0.00150884	0.000452079	0.00062941
380	16.736	487292	103.043	D-arabinose	99.1	HMDB0029942	Organic oxygen compounds	Organooxygen compounds	Carbohydrates and carbohydrate conjugates	0.0137244	0.0141382	0.0142303	0.0139652	0.0140931	0.0140476	0.011977	0.0241721	0.0194444	0.0182653	0.0170891	0.0170483	0.0263832	0.017161	0.0188149	0.0109659	0.00777033	0.00312054	0.0121949	0.00211823	0.0205412	0.00564516	0.00928115	0.0113546	0.00202225	0.00326178
382	16.826	487295	239.07	5-methoxytryptamine	74.5	HMDB0004095	Organoheterocyclic compounds	Indoles and derivatives	Tryptamines and derivatives	7.59692e-05	6.94725e-05	7.3374e-05	7.73656e-05	7.50543e-05	8.01691e-05	8.05839e-05	6.99144e-05	6.31409e-05	7.32324e-05	8.31653e-05	8.80111e-05	7.90248e-05	6.57232e-05	6.88137e-05	5.97595e-05	6.96785e-05	9.96096e-05	7.14197e-05	6.64221e-05	7.64148e-05	6.93177e-05	7.86091e-05	7.00214e-05	7.66646e-05	8.64583e-05
384	16.859	487296	363.159	D-fructose	79.1	HMDB0000660	Organic oxygen compounds	Organooxygen compounds	Carbohydrates and carbohydrate conjugates	4.03484e-05	4.51341e-05	4.14423e-05	3.72757e-05	5.25781e-05	4.67208e-05	8.55402e-05	5.76412e-05	6.38209e-05	4.50462e-05	5.23268e-05	4.7064e-05	4.36371e-05	6.33916e-05	4.36953e-05	3.10529e-05	8.51457e-05	0.000173288	4.97189e-05	8.44736e-05	1.18109e-05	4.28616e-05	0.000101274	4.30995e-05	2.46224e-05	3.03523e-05
385	16.976	487301	147.04	Glucosaminic acid	73.3					0.000245212	0.000229059	0.000194086	0.000191807	0.000265373	3.84221e-05	0.00031756	0.000281575	9.74109e-05	0.000290433	0.000389946	0.000136544	0.000105326	0.000237503	9.83249e-05	0.000232476	0.000208088	0.000213818	0.000262832	0.000277783	5.50192e-05	0.000189638	0.000116361	0.000194685	0.000261304	0.000139663
386	17.002	487301	277.2	2,6-di-tert-butyl-4-methylphenol	84.1	HMDB0033826	Benzenoids	Benzene and substituted derivatives	Phenylpropanes	0.000240523	0.000262588	0.000237829	0.00024842	0.000238127	0.000250131	0.00030071	0.000304009	0.000260016	0.000328159	0.000314228	0.000330937	0.000284177	0.00028145	0.000324139	0.000316092	0.00024692	0.0002608	0.000364423	0.000350874	0.000248603	0.000213042	0.000280715	0.000276597	0.000268303	0.000244396
387	17.023	487302	282.127	4-(dimethylamino)azobenzene	80	HMDB0032141	Organoheterocyclic compounds	Azobenzenes		0.00135618	0.00146194	0.00150967	0.00147996	0.00149226	0.00150657	0.000938843	0.00101466	0.0010327	0.00074906	0.00125888	0.00132172	0.00177811	0.00124955	0.000993019	0.000450495	0.00139116	0.00136108	0.0015516	0.00076771	0.00124405	0.00101099	0.00172288	0.00105231	0.00370115	0.00174473
389	17.043	487303	306.18	2'-deoxyguanosine	63.1	HMDB0000085	Nucleosides, nucleotides, and analogues	Purine nucleosides	Purine 2'-deoxyribonucleosides	7.20361e-05	8.06241e-05	6.50449e-05	8.71977e-05	7.90909e-05	9.20208e-05	6.64789e-05	8.2201e-05	6.46757e-05	7.09309e-05	7.49708e-05	7.29956e-05	5.99279e-05	5.35915e-05	6.71539e-05	6.79415e-05	7.54536e-05	6.77596e-05	6.8193e-05	4.28604e-05	7.37988e-05	7.13959e-05	4.75396e-05	5.3712e-05	4.79736e-05	7.0658e-05
391	17.099	487305	175.031	Cellobiose	73	HMDB0000055	Organic oxygen compounds	Organooxygen compounds	Carbohydrates and carbohydrate conjugates	0.000292687	0.000299526	0.000273788	0.000281507	0.000307738	0.000273696	0.000245627	0.00029446	0.000321951	0.000390878	0.000316908	0.000348374	0.000306811	0.000307166	0.000331024	0.000162866	0.000214433	0.00030194	0.000222711	0.000242575	0.00020256	0.000285118	0.00022081	0.000225975	0.000202648	0.000232174
393	17.137	487306	217.107	L-arabitol	96.2	HMDB0001851	Organic oxygen compounds	Organooxygen compounds	Carbohydrates and carbohydrate conjugates	0.00110267	0.00113747	0.00110936	0.00110662	0.00111004	0.00111029	0.00136423	0.00156575	0.00095994	0.000873775	0.000824053	0.000833365	0.000974725	0.00144247	0.00080801	0.00109709	0.00104813	0.000942762	0.00091692	0.00141946	0.00126134	0.000776823	0.000971291	0.00166743	0.00119674	0.0011223
397	17.227	487309	277.15	Indoxyl sulfate	86.9	HMDB0000682	Organic acids and derivatives	Organic sulfuric acids and derivatives	Arylsulfates	0.000654184	0.000820975	0.000908063	0.000928558	0.000992762	0.00095147	0.000555412	0.000618801	0.000607009	0.000820879	0.000712808	0.000858361	0.000791039	0.00119664	0.000746175	0.000705005	0.00120828	0.00129235	0.000970896	0.00105503	0.000941037	0.000824553	0.00113906	0.00117343	0.000710961	0.00096777
403	17.418	487316	115.02	Myristyl myristate	78.4					7.56341e-05	0.000107432	6.94484e-05	7.12353e-05	6.87351e-05	5.22524e-05	7.90283e-05	8.14952e-05	4.40606e-05	6.22512e-06	5.53587e-05	7.36767e-05	5.73879e-05	6.43573e-05	3.43676e-05	6.24097e-05	7.28653e-05	4.09699e-05	6.42531e-05	2.7331e-05	4.2983e-05	3.75667e-05	7.08726e-05	7.42473e-05	7.76841e-05	7.22379e-05
409	17.646	582624	147.05	N-acetyl-d-mannosamine	78.2	HMDB0001129	Organic oxygen compounds	Organooxygen compounds	Carbohydrates and carbohydrate conjugates	0.00245896	0.00240646	0.00301585	0.00317026	0.00316642	0.00380389	0.00119048	0.00241658	0.00227225	0.00256116	0.00199523	0.00213383	0.00322783	0.00193512	0.00250858	0.00186374	0.00315399	0.00459853	0.0024603	0.00226235	0.00231825	0.00544058	0.00276734	0.00279353	0.0027529	0.00247846
412	17.707	582626	204.16	Shikimic acid	73.3	HMDB0003070	Organic oxygen compounds	Organooxygen compounds	Alcohols and polyols	0.00121929	0.00106841	0.00120684	0.00109771	0.00131555	0.00117196	0.00132969	0.00117567	0.00127266	0.00112655	0.00122795	0.00129974	0.00100864	0.000833274	0.00133719	0.00138656	0.00109123	0.000900784	0.00104905	0.000656069	0.000995775	0.000903902	0.000838994	0.000894731	0.000951648	0.00124243
415	17.754	582628	248.049	Dehydroascorbic acid	69.7	HMDB0001264	Organoheterocyclic compounds	Lactones	Gamma butyrolactones	0.000661806	0.000534264	0.000592918	0.00073962	0.000747901	0.000722101	0.000422535	0.000719559	0.000598318	0.000469696	0.000763805	0.000694132	0.000505878	0.000663542	0.000555588	0.000278514	0.000650532	0.00050861	0.000929139	0.000408696	0.000459032	0.000445483	0.000552353	0.000488004	0.00120582	0.00062045
416	17.775	582629	229.093	Aconitic acid	87.9	HMDB0000072	Organic acids and derivatives	Carboxylic acids and derivatives	Tricarboxylic acids and derivatives	0.000793609	0.000898413	0.000802729	0.000551351	0.000517708	0.000593204	0.000584938	0.00074078	0.000748421	0.00072763	0.000956643	0.000925941	0.000676851	0.00103245	0.000932945	0.000593175	0.000819281	0.00114494	0.000523453	0.000611644	0.000764474	0.000620862	0.000551508	0.00045881	0.000675055	0.000450417
417	17.817	582631	174.105	Ornithine	98.9	HMDB0000214	Organic acids and derivatives	Carboxylic acids and derivatives	Amino acids, peptides, and analogues	0.0149684	0.0164106	0.0153574	0.0134451	0.0126887	0.0135964	0.00344695	0.0279475	0.0125662	0.0268269	0.011896	0.0115199	0.00493276	0.00557501	0.0126551	0.0117423	0.0131016	0.00787925	0.0147321	0.00439331	0.0121031	0.00493806	0.00248282	0.00347386	0.00296129	0.00908098
419	17.898	582634	355.112	2,6-dihydroxybenzoic acid	79.4	HMDB0013676	Benzenoids	Benzene and substituted derivatives	Benzoic acids and derivatives	0.000809836	0.000738214	0.000775863	0.000828066	0.00081961	0.000802365	0.00033328	0.000274317	0.000379052	0.000357864	0.000327369	0.0003223	0.000397413	0.000411012	0.000305263	0.00023928	0.00075531	0.000816337	0.00110717	0.00114874	0.000675717	0.00172389	0.000828176	0.000643199	0.000753292	0.000623309
420	17.913	582634	299.094	Glycerol 3-phosphate	93.3	HMDB0000126	Lipids and lipid-like molecules	Glycerophospholipids	Glycerophosphates	0.00504609	0.00476431	0.00433674	0.00470194	0.00477882	0.00472415	0.00546211	0.00577608	0.00556328	0.00533389	0.00413344	0.00408581	0.00499929	0.00544393	0.00424983	0.00330487	0.00408767	0.00378642	0.00475181	0.00441869	0.00404298	0.00518135	0.00418167	0.00365779	0.00367938	0.00367245
421	17.931	582635	204.096	D-xylose	88.7	HMDB0000098	Organic oxygen compounds	Organooxygen compounds	Carbohydrates and carbohydrate conjugates	0.00227348	0.00221647	0.00235973	0.00207751	0.00196629	0.00197247	0.00453561	0.00280757	0.00320635	0.00330117	0.00275851	0.00275939	0.00313928	0.0034841	0.00274326	0.0032391	0.00154938	0.00191933	0.00227291	0.00291368	0.00170708	0.00248825	0.0018667	0.00207806	0.00172379	0.00161207
425	18.045	582640	147.06	3-deoxyhexitol	78.1					0.0293253	0.0278014	0.0293267	0.0311604	0.0306538	0.0302634	0.00151875	0.0268525	0.0293868	0.0264775	0.032633	0.0327372	0.000617978	0.0226657	0.0310796	0.0283525	0.0254573	0.00145642	0.0295326	0.00523023	0.0266104	0.00147067	0.00103676	0.00472899	0.00190133	0.0236985
426	18.107	582642	156.071	L-glutamine	97.9	HMDB0000641	Organic acids and derivatives	Carboxylic acids and derivatives	Amino acids, peptides, and analogues	0.0198863	0.0202963	0.032479	0.052294	0.0511913	0.0527596	0.00506729	0.0259629	0.0159732	0.0461437	0.0320883	0.044648	0.00251364	0.0161916	0.0242101	0.0200191	0.0274272	0.00510639	0.0438454	0.026991	0.0400218	0.00576161	0.00364419	0.0182849	0.00782635	0.0468605
429	18.185	582645	267.109	4-hydroxymandelic acid	68.7	HMDB0000822	Benzenoids	Phenols	1-hydroxy-2-unsubstituted benzenoids	0.000910593	0.000844258	0.000777934	0.000903155	0.00112004	0.00109577	0.000608522	0.000554642	0.000474686	0.000628415	0.00052783	0.000710847	0.000673496	0.000791238	0.000485601	0.000511893	0.0006557	0.000692922	0.000690178	0.000484314	0.000711546	0.000832681	0.000509767	0.000696211	0.000714242	0.000742415
437	18.454	582656	217.11	Methyl alpha-d-glucofuranoside	92.9					0.00131105	0.00110682	0.000917686	0.000956549	0.00120868	0.00124023	0.00645119	0.000563239	0.0013741	0.00117119	0.00064545	0.00113063	0.00583337	0.0121733	0.00165458	0.000117898	0.00171773	0.00401794	0.00226628	0.0128742	0.00245158	0.00395482	0.00431178	0.00764687	0.00658554	0.00148015
438	18.485	582657	204.101	D-mannose	99.5	HMDB0000169	Organic oxygen compounds	Organooxygen compounds	Carbohydrates and carbohydrate conjugates	0.00219167	0.00187792	0.00184236	0.00287067	0.00282702	0.00101088	0.0105262	0.000892174	0.00477968	0.00216416	0.00211941	0.00213356	0.0140201	0.0473341	0.00569259	0.0174332	0.00241948	0.00822928	0.002827	0.0462118	0.00408188	0.00763156	0.00923607	0.0216773	0.0155056	0.00206619
441	18.574	582660	265.1	Hypoxanthine	90.8	HMDB0000157	Organoheterocyclic compounds	Imidazopyrimidines	Purines and purine derivatives	0.000544793	0.000675599	0.000616951	0.00078228	0.00074441	0.000759982	0.0001756	0.00010624	9.53693e-05	0.00747757	0.00370043	0.0045452	0.000502233	0.000787697	0.00437163	0.00280779	0.000130359	0.000170575	6.22506e-05	0.000140477	4.83457e-05	7.04393e-05	0.000199904	0.000111184	0.000139657	5.91248e-05
443	18.679	582664	147.053	Citric acid	94.9	HMDB0000094	Organic acids and derivatives	Carboxylic acids and derivatives	Tricarboxylic acids and derivatives	0.171562	0.170554	0.173123	0.173764	0.173957	0.174475	0.0843952	0.153932	0.198981	0.160259	0.155529	0.154694	0.237654	0.18751	0.16162	0.0811767	0.161872	0.121009	0.133819	0.209507	0.175168	0.228565	0.13684	0.21001	0.221423	0.133475
446	18.787	582669	157.106	Citrulline	90.5	HMDB0000904	Organic acids and derivatives	Carboxylic acids and derivatives	Amino acids, peptides, and analogues	0.00936372	0.0102246	0.0122075	0.0139414	0.0143264	0.0144701	0.00512396	0.0121906	0.00866408	0.0120209	0.00830479	0.0107168	0.00398738	0.00819238	0.00819485	0.00970016	0.013817	0.00956964	0.0139509	0.00794456	0.0125961	0.00510204	0.0049099	0.00971114	0.00489359	0.00886965
450	18.974	582676	217.116	Xylofuranose	93.5					0.0115103	0.012092	0.0126704	0.0120044	0.0128425	0.0129933	0.34381	0.00634654	0.0127807	0.0113592	0.0137821	0.0142116	0.106658	0.0864335	0.0188661	0.0500755	0.0149149	0.194221	0.0181484	0.229718	0.0174994	0.0809247	0.154634	0.223819	0.118233	0.0142458
456	19.099	582681	105.02	Hippuric acid	92.2	HMDB0000714	Benzenoids	Benzene and substituted derivatives	Benzoic acids and derivatives	0.165143	0.166183	0.165065	0.164624	0.162126	0.164235	0.140942	0.113311	0.166565	0.132349	0.163651	0.165468	0.134623	0.167027	0.17185	0.0911143	0.179239	0.164215	0.20187	0.245936	0.165723	0.313369	0.172512	0.169684	0.15685	0.185619
457	19.113	582681	217.116	1,5-anhydroglucitol	89.6	HMDB0002712	Organic oxygen compounds	Organooxygen compounds	Carbohydrates and carbohydrate conjugates	0.0082034	0.00847745	0.0087158	0.0086401	0.00874011	0.00904287	0.00460871	0.00884398	0.00755471	0.00661703	0.00911628	0.0096391	0.00719563	0.0101219	0.00982951	0.00798506	0.00981262	0.0074584	0.0101378	0.00838092	0.00597311	0.00626688	0.00940313	0.00744497	0.00619379	0.0059712
458	19.145	582682	117.025	Myristic acid	97.3	HMDB0000806	Lipids and lipid-like molecules	Fatty Acyls	Fatty acids and conjugates	0.022381	0.0173172	0.0169094	0.0168375	0.0170468	0.0168624	0.011667	0.0401251	0.0187515	0.0163162	0.0414639	0.0412282	0.0396041	0.0298933	0.043053	0.0266663	0.00819207	0.00750932	0.00887112	0.0076253	0.00799723	0.0111516	0.00747512	0.00756553	0.00705341	0.00808953
462	19.476	582695	103.042	D-tagatose	93.6	HMDB0003418	Organic oxygen compounds	Organooxygen compounds	Carbohydrates and carbohydrate conjugates	0.0123457	0.011507	0.012193	0.0121264	0.0112875	0.0110508	0.0871577	0.0147536	0.0143192	0.0118151	0.0128022	0.0129108	0.014852	0.0124405	0.0091893	0.0140346	0.00927506	0.0113171	0.0134443	0.0459356	0.0114454	0.0144273	0.056595	0.0596266	0.0582381	0.0085045
463	19.491	582696	217.11	Sophorose	90.1					0.0081155	0.00804528	0.00793214	0.00793441	0.00793357	0.00817018	0.0927375	0.0105942	0.00942172	0.00759644	0.00858784	0.00895355	0.0790919	0.0640373	0.0638623	0.0868092	0.00656528	0.0772101	0.00984366	0.0584782	0.00763298	0.062859	0.0640154	0.0764101	0.0697475	0.00662009
465	19.518	582697	205.113	Glucose	98.9	HMDB0000122	Organic oxygen compounds	Organooxygen compounds	Carbohydrates and carbohydrate conjugates	0.154027	0.154505	0.155331	0.154655	0.15459	0.155684	0.222773	0.205679	0.16153	0.181124	0.180873	0.182569	0.175146	0.136146	0.185081	0.216547	0.16823	0.177534	0.160048	0.0985683	0.128797	0.148102	0.133155	0.136888	0.130742	0.128711
469	19.66	582703	147.05	Palatinitol	93.8					0.0705649	0.0688043	0.0675866	0.0720767	0.0698928	0.073438	0.456372	4.496	0.0940596	0.0784354	0.0933082	0.0962983	0.489586	0.466461	4.69136	0.306922	0.0757227	0.479465	0.0925785	3.75282	4.22724	0.250708	3.64466	4.26035	3.49601	3.90938
471	19.673	582703	205.11	Desyrel	74.9	HMDB0014794	Organoheterocyclic compounds	Diazinanes	Piperazines	4.83049	4.75695	4.69881	4.64168	4.66722	4.6384	5.37161	5.16236	4.85897	5.11502	5.21977	5.16515	4.81477	4.50771	5.2984	5.19913	4.75191	4.60187	4.78715	4.19126	4.88579	4.47571	4.09626	4.61341	3.98451	4.47516
476	19.795	582708	204.093	Galactinol	91.5	HMDB0005826	Organic oxygen compounds	Organooxygen compounds	Carbohydrates and carbohydrate conjugates	2.98518e-06	2.22496e-05	5.27178e-05	1.74734e-05	3.6615e-05	5.43223e-05	0.0010304	0.000276444	0.00358243	9.27471e-05	3.35958e-05	7.49649e-05	0.000370185	0.0383012	0.00394357	0.0111291	0.000319229	0.000298438	4.39641e-05	0.00295129	9.69305e-05	0.0040499	0.000108298	0.000395743	0.000619503	2.60029e-05
479	19.991	582715	174.101	L-lysine	93.1	HMDB0000182	Organic acids and derivatives	Carboxylic acids and derivatives	Amino acids, peptides, and analogues	0.0612747	0.062833	0.0725454	0.0812364	0.0825578	0.0829476	0.0196939	0.10909	0.0679045	0.148546	0.049456	0.0577903	0.0221532	0.028056	0.0482033	0.0517219	0.0674238	0.039539	0.0733842	0.0378398	0.0726029	0.0242822	0.0227799	0.0396106	0.0224008	0.0553078
482	20.037	582717	281.073	Alpha tocopherol	73	HMDB0033685	Lipids and lipid-like molecules	Prenol lipids	Quinone and hydroquinone lipids	0.00121294	0.0015266	0.00164871	0.00226128	0.00401289	0.00393648	0.000418873	0.000596896	0.000503962	0.000420608	0.000457782	0.00129825	0.00062473	0.000735408	0.000442025	0.000537847	0.000269275	0.000555953	0.000565795	0.000485215	0.000399118	0.000869254	0.00051465	0.000510047	0.000415845	0.000305814
483	20.089	582719	160.067	Galacturonic acid	90.3	HMDB0002545	Organic oxygen compounds	Organooxygen compounds	Carbohydrates and carbohydrate conjugates	0.00865662	0.00842038	0.00874044	0.00845985	0.0086503	0.00879845	0.00680295	0.00702918	0.0069817	0.00545891	0.00577088	0.00590075	0.00666047	0.00546049	0.00540947	0.00401181	0.0119541	0.00980994	0.0105945	0.00798444	0.010938	0.0112572	0.00945957	0.0110496	0.0104534	0.0093464
489	20.312	668731	299.249	Pentadecanoic acid	89.8	HMDB0000826	Lipids and lipid-like molecules	Fatty Acyls	Fatty acids and conjugates	0.00292073	0.00293817	0.0032002	0.00324535	0.00335654	0.00339048	0.00255991	0.00585214	0.00297827	0.00259983	0.00410913	0.00441096	0.00441083	0.00435774	0.00440838	0.00328133	0.00239144	0.00184343	0.00270118	0.0019734	0.00199253	0.00317445	0.00182469	0.00202669	0.00237617	0.00246107
491	20.37	668734	300.104	1-kestose	86.6	HMDB0011729	Organic oxygen compounds	Organooxygen compounds	Carbohydrates and carbohydrate conjugates	0.00145009	0.0016107	0.00172199	0.0018414	0.00180942	0.00171128	0.00133461	0.00124979	0.00133356	0.00104924	0.00127154	0.00133919	0.00194017	0.00152068	0.000996235	0.000904855	0.00138313	0.00162566	0.00140806	0.00110074	0.0017771	0.00137241	0.0020441	0.00138406	0.00341982	0.00207659
492	20.39	668735	147.05	Isohexonic acid	81.5					0.0606725	0.0605339	0.0563261	0.0569616	0.0564975	0.0563648	0.00840539	0.0634816	0.00671301	0.00914909	0.00685293	0.00629398	0.00731001	0.00811076	0.00649963	0.00726309	0.0534259	0.00533259	0.0559579	0.00881147	0.0120324	0.00755831	0.00568275	0.00752139	0.00715779	0.00778497
495	20.447	668738	202.107	Lactitol	84.4	HMDB0040937	Lipids and lipid-like molecules	Fatty Acyls	Fatty acyl glycosides	0.00180614	0.00198621	0.00181058	0.0020753	0.00184974	0.0021268	0.00130357	0.00206091	0.00181228	0.00316912	0.00153401	0.00144369	0.00176325	0.00188545	0.001503	0.00241285	0.00104965	0.0013949	0.00178905	0.00188611	0.00177788	0.00110252	0.00187497	0.00178348	0.00127292	0.00151295
497	20.549	668743	204.119	Galactose	98.2	HMDB0000143	Organic oxygen compounds	Organooxygen compounds	Carbohydrates and carbohydrate conjugates	0.55152	0.54557	0.546288	0.549199	0.555026	0.551827	4.23938	0.480235	1.14612	0.890104	1.36112	1.38303	4.15194	4.1654	1.66464	3.47836	0.670494	4.04339	0.889812	4.40636	1.1465	3.10525	4.08829	4.90863	4.49441	1.12505
498	20.555	668744	147.07	Isocitric acid	80.6	HMDB0000193	Organic acids and derivatives	Carboxylic acids and derivatives	Tricarboxylic acids and derivatives	0.178448	0.179151	0.176246	0.177588	0.177171	0.172548	1.73259	0.15872	0.330034	0.27175	0.391712	0.396984	1.68084	1.64593	0.4736	1.13104	0.206445	1.59437	0.26382	2.16182	0.328812	0.921921	1.65508	2.55224	2.0687	0.320889
500	20.664	668750	147.06	D-ribose-5-phosphate	72.8					0.000897131	0.00206204	0.00184109	0.00185262	0.000533945	0.00319611	0.00178672	0.00250294	0.00253396	0.00215887	0.00337539	0.00248593	0.00112119	0.00141591	0.00167117	0.00233849	0.00369288	0.00148204	0.00101466	0.00118734	0.00193907	0.000917937	0.000535866	0.000400113	0.000377241	0.00198307
502	20.714	668752	291.137	Pantothenic acid	81.3	HMDB0000210	Organic oxygen compounds	Organooxygen compounds	Alcohols and polyols	0.000598482	0.000667487	0.000577403	0.00058153	0.000793628	0.000572639	0.000686633	0.0006713	0.000468595	0.000733217	0.000577745	0.000616304	0.000501388	0.000545125	0.000568209	0.000559938	0.000633906	0.000595831	0.00068713	0.000705983	0.000611476	0.000597828	0.000606892	0.000653897	0.000475342	0.000621875
504	20.76	668755	333.146	Gluconic acid	91.5	HMDB0000625	Organic oxygen compounds	Organooxygen compounds	Carbohydrates and carbohydrate conjugates	0.00121577	0.00123407	0.00138108	0.00128259	0.00127379	0.00127078	0.00156725	0.00120837	0.00133478	0.00104589	0.00149522	0.00151838	0.00119461	0.00133021	0.00138211	0.000777343	0.00145112	0.00107551	0.00251864	0.0011265	0.000922852	0.00150241	0.000999345	0.000995098	0.000908366	0.000997677
507	20.894	668762	218.111	Dl-dopa	81.6	HMDB0000609	Organic acids and derivatives	Carboxylic acids and derivatives	Amino acids, peptides, and analogues	0.00373478	0.00360856	0.00468728	0.00545685	0.00599181	0.00581093	0.00256349	0.00292797	0.00329903	0.00405268	0.00382237	0.0050064	0.00274567	0.00450095	0.00380585	0.00297701	0.0044685	0.00401331	0.00544718	0.00420396	0.00411923	0.00453169	0.00280598	0.00456936	0.00395796	0.00449249
509	20.955	668765	217.118	Beta-d-glucopyranuronic acid	93.3	HMDB0010314	Organic oxygen compounds	Organooxygen compounds	Carbohydrates and carbohydrate conjugates	0.0020171	0.00208	0.00235124	0.00251503	0.00243017	0.00240897	0.0020294	0.00311737	0.00193404	0.00173688	0.00241737	0.00441922	0.00182567	0.00490062	0.00304246	0.00338231	0.00263996	0.0021596	0.0022994	0.00618578	0.00274943	0.00241094	0.00172573	0.00188781	0.0016379	0.00192844
510	20.985	668767	353.142	Xanthine	84.7	HMDB0000292	Organoheterocyclic compounds	Imidazopyrimidines	Purines and purine derivatives	0.000771188	0.000616578	0.000758936	0.000654392	0.000725609	0.000642474	3.9066e-05	0.000958493	7.94572e-06	0.00354166	0.00260891	0.00299114	0.00104022	0.000476273	0.00268214	0.00229307	2.24873e-05	1.66462e-05	1.97329e-08	1.55085e-05	0.000289717	1.97329e-08	1.97329e-08	1.97329e-08	1.97329e-08	1.97329e-08
513	21.088	668772	117.026	Palmitelaidic acid	98	HMDB0012328	Lipids and lipid-like molecules	Fatty Acyls	Fatty acids and conjugates	0.0130717	0.013649	0.0137985	0.013222	0.0126703	0.0134512	0.00724722	0.0303285	0.0146484	0.0111801	0.0464633	0.0467862	0.0443995	0.0187872	0.050914	0.0228839	0.00254008	0.00221375	0.00334656	0.00278448	0.00240005	0.00609979	0.0016691	0.00227863	0.0021204	0.00293724
516	21.277	668782	117.026	Palmitic acid	96.8	HMDB0000220	Lipids and lipid-like molecules	Fatty Acyls	Fatty acids and conjugates	0.321074	0.317794	0.31287	0.309383	0.327669	0.319394	0.240342	0.623752	0.389171	0.272363	0.551826	0.555286	0.611384	0.523641	0.598897	0.417701	0.173103	0.148055	0.184862	0.148951	0.159495	0.233092	0.13907	0.159666	0.155136	0.162036
517	21.376	668787	278.117	Hydroxycarbamic acid	69.6					0.00122798	0.000913125	0.000855673	0.00095668	0.000937388	0.00108377	0.000876496	0.000905508	0.00107525	0.000689346	0.0011634	0.00100795	0.00142769	0.00139334	0.000843218	0.000328012	0.000870548	0.000878528	0.00119127	0.000729912	0.000883339	0.000672483	0.00105711	0.000750207	0.00233546	0.00109767
518	21.433	668790	355.075	Epicatechin	75	HMDB0001871	Phenylpropanoids and polyketides	Flavonoids	Flavans	0.00174528	0.00202113	0.00219205	0.00317455	0.00570399	0.00581662	0.000344253	0.000317484	0.000601018	0.000402542	0.00039769	0.00167857	0.000639471	0.000737301	0.00039192	0.000332764	0.000359328	0.000334151	0.000390582	0.000337926	0.000234138	0.000811201	0.000304757	0.000595642	0.000413892	0.00038291
520	21.449	668791	218.103	2-hydroxyhippuric acid	68.9	HMDB0000840	Benzenoids	Benzene and substituted derivatives	Benzoic acids and derivatives	0.000249479	0.000208174	0.000206687	0.000244139	0.000246753	0.000220734	0.00239498	0.000266366	0.000403642	0.000290369	0.000374202	0.000269271	0.00307235	0.00334297	0.000829623	0.000773622	0.000263775	0.00217914	0.000282575	0.0026353	0.000314466	0.00375669	0.00300289	0.00203338	0.00244327	0.000323131
523	21.513	668795	259.128	Allantoic acid	91.5	HMDB0001209	Organic acids and derivatives	Carboxylic acids and derivatives	Amino acids, peptides, and analogues	0.0174775	0.0206202	0.0274734	0.0286827	0.0302419	0.0309666	0.0115194	0.0121864	0.0273368	0.0207326	0.0134214	0.0189782	0.016987	0.0300113	0.0132351	0.0168632	0.0213025	0.0240945	0.0269809	0.0337841	0.0281913	0.0316551	0.0400146	0.0288109	0.0235117	0.0240946
524	21.599	668799	217.116	Myo-inositol	97.7	HMDB0000211	Organic oxygen compounds	Organooxygen compounds	Alcohols and polyols	0.12185	0.122843	0.121736	0.122929	0.123088	0.122331	0.151428	0.198238	0.172358	0.190347	0.139607	0.143023	0.128694	0.184808	0.14811	0.129465	0.0778535	0.0846102	0.0853516	0.0615599	0.117626	0.0774059	0.092106	0.0831425	0.0529392	0.0667248
525	21.625	668800	174.103	Glycyl tyrosine	79.6					0.0012875	0.00126192	0.00141682	0.0010068	0.00110523	0.00105725	0.0108383	0.00280793	0.00223919	0.00235478	0.00235641	0.00246772	0.00624154	0.00783335	0.00357732	0.00602151	0.000710367	0.015248	0.00131408	0.00969063	0.00166015	0.00542704	0.0131208	0.0118243	0.00749756	0.00292179
527	21.698	668804	441.189	Uric acid	93.2	HMDB0000289	Organoheterocyclic compounds	Imidazopyrimidines	Purines and purine derivatives	0.00709559	0.00750022	0.00827517	0.00983943	0.00980054	0.00976802	0.00744163	0.0101651	0.00822767	0.00603629	0.00450696	0.0055955	0.010119	0.01066	0.00319868	0.00271679	0.00616127	0.00741727	0.0105302	0.00902431	0.0110621	0.00958514	0.00739951	0.00980693	0.00803337	0.00904229
531	21.817	668811	327.284	Heneicosanoic acid	86.1	HMDB0002345	Lipids and lipid-like molecules	Fatty Acyls	Fatty acids and conjugates	0.00205125	0.00200307	0.00213416	0.00223107	0.00214211	0.00205428	0.00168234	0.00401672	0.00316568	0.001797	0.00322122	0.0034694	0.00310814	0.00419337	0.00340993	0.00278829	0.00129224	0.00101181	0.00117259	0.000884442	0.00091806	0.00189254	0.000826122	0.00120262	0.00126281	0.00118059
534	21.905	668815	174.101	3-aminoisobutanoic acid	88.4	HMDB0003911	Organic acids and derivatives	Carboxylic acids and derivatives	Amino acids, peptides, and analogues	0.000817779	0.000891884	0.000802525	0.00101225	0.000887538	0.000891058	0.00978286	0.00231613	0.00224986	0.000948185	0.00228547	0.00238263	0.00527231	0.0110109	0.004768	0.00640429	0.000737358	0.0165276	0.000933753	0.0120716	0.00134717	0.00539208	0.0131123	0.0130288	0.0081288	0.00249582
536	21.936	668817	319.175	Altrose	86.2					0.00147484	0.00140322	0.00141802	0.00129337	0.00150394	0.00162571	0.000966549	0.00218242	0.00136576	0.00144096	0.000929577	0.00117785	0.00128175	0.000940672	0.00108831	0.000816439	0.00112005	0.000671068	0.00126494	0.000527425	0.00171848	0.00140396	0.000652965	0.000699949	0.000513644	0.000788529
537	21.982	668819	319.175	N-acetyl-d-hexosamine	84.9					0.00225927	0.00141837	0.00222284	0.00237044	0.00227636	0.00161619	0.00111071	0.00321308	0.00187155	0.00237911	0.00170976	0.0018042	0.00180879	0.00129098	0.00172732	0.00137843	0.0019191	0.000782289	0.00205192	0.00142526	0.00269989	0.00192299	0.000664057	0.000890787	0.000596213	0.00139638
539	21.994	668820	87.0311	Propyl alcohol	86.3	HMDB0000820	Organic oxygen compounds	Organooxygen compounds	Alcohols and polyols	0.986429	0.999712	0.996483	0.992282	0.995887	0.997292	0.988762	0.995288	0.993482	0.998709	0.993439	0.990287	0.992606	0.990345	0.991755	0.999368	0.991589	0.990422	0.988485	1.00015	0.991285	0.994969	0.990478	0.979902	0.998132	0.993236
541	22.103	747427	272.137	1-monoolein	75.9	HMDB0011567	Lipids and lipid-like molecules	Glycerolipids	Monoradylglycerols	0.000684745	0.000636034	0.000636754	0.00055643	0.000573173	0.000606361	0.00109981	0.000707319	0.000736513	0.000780187	0.000643888	0.000708639	0.000837617	0.000790986	0.000471772	0.000850708	0.00033385	0.000595281	0.000694319	0.000746383	0.0004951	0.000829561	0.000700103	0.000519696	0.000613517	0.000604988
542	22.113	747428	117.025	Heptadecanoic acid	95	HMDB0002259	Lipids and lipid-like molecules	Fatty Acyls	Fatty acids and conjugates	0.0144617	0.0140922	0.0141108	0.0146329	0.0153428	0.015531	0.0105171	0.0275688	0.0211536	0.0115756	0.019492	0.0203406	0.0228523	0.026745	0.0208895	0.0176907	0.00779348	0.00660663	0.00938132	0.00733144	0.00744514	0.0122583	0.00649993	0.0080048	0.00845934	0.00874675
543	22.133	747430	294.139	3-hydroxyhippuric acid	73.7	HMDB0006116	Benzenoids	Benzene and substituted derivatives	Benzoic acids and derivatives	0.000898682	0.000820492	0.000889319	0.000847778	0.000816808	0.000798334	0.000524932	0.000691295	0.00087407	0.00079884	0.000496015	0.000465034	0.000745064	0.000999044	0.000604254	0.000300032	0.00104793	0.000902422	0.0016026	0.00108264	0.00154719	0.00196138	0.0013097	0.000993561	0.000891468	0.000791611
544	22.144	747430	243.127	6-hydroxy-alpha-methylnaphthaleneacetic acid	70.8					0.00266794	0.00216059	0.0015567	0.00124338	0.00133458	0.000860112	0.00270143	0.00295074	0.00239269	0.00238727	0.00258104	0.0016867	0.0025223	0.00262717	0.00232828	0.00213038	0.00141866	0.00131012	0.00135144	0.00126611	0.00113751	0.00138118	0.00125756	0.00141724	0.00128747	0.00108191
546	22.209	747435	327.301	Octadecanol	70.3	HMDB0002350	Lipids and lipid-like molecules	Fatty Acyls	Fatty alcohols	0.000830308	0.000849873	0.000925147	0.000788486	0.000818735	0.000788597	0.000941063	0.000748635	0.000746704	0.000719419	0.000896361	0.000890222	0.000773587	0.00126228	0.000728682	0.000823614	0.000659676	0.000513558	0.000557381	0.000682872	0.000697696	0.000622827	0.00055367	0.00068951	0.000786985	0.000567018
550	22.365	747445	311.303	4-aminophenol	63.5	HMDB0001169	Benzenoids	Benzene and substituted derivatives	Aniline and substituted anilines	0.00687561	0.00468747	0.00223744	0.00497101	0.00582662	0.00755043	0.00575764	0.00791018	0.00544949	0.00448696	0.00456581	0.00216782	0.0070233	0.0050982	0.00899595	0.00227713	0.00183261	0.00494992	0.00528259	0.00500276	0.0101503	0.00233801	0.00387406	0.00252968	0.00508022	0.00358414
551	22.453	747451	174.094	Glycyl-glycine	88	HMDB0011733	Organic acids and derivatives	Carboxylic acids and derivatives	Amino acids, peptides, and analogues	0.000849486	0.000123756	0.000884682	0.000704194	0.000931694	0.00102362	0.0139483	0.0013589	0.00270827	0.00125408	0.00219956	0.00224171	0.00786336	0.0157028	0.00503889	0.0081236	0.000816551	0.014184	0.000813137	0.0163772	0.00156714	0.00497415	0.022419	0.0175785	0.0116554	0.00223785
553	22.497	747454	202.092	Beta-gentiobiose	67.5					0.00138529	0.00179564	0.00145287	0.00136452	0.00157163	0.00143153	0.000811592	0.00158932	0.000718649	0.00174073	0.00090141	0.000969939	0.000714234	0.00116337	0.000689332	0.00059671	0.000768746	0.00109491	0.0014057	0.00091607	0.00158452	0.000502437	0.000939321	0.000737798	0.000645853	0.000912973
554	22.512	747455	159.073	Phytanic acid	97.9	HMDB0000801	Lipids and lipid-like molecules	Prenol lipids	Diterpenoids	0.0151991	0.0133361	0.0163302	0.0219079	0.0203086	0.0206197	0.0129966	0.0123489	0.0121793	0.0116815	0.0120812	0.0171221	0.0119526	0.0165358	0.0122634	0.0122708	0.0164443	0.0145589	0.0228793	0.0220282	0.0214163	0.0230521	0.0179678	0.0204	0.0171683	0.0212096
555	22.529	747457	355.092	Catechin	76.6	HMDB0002780	Phenylpropanoids and polyketides	Flavonoids	Flavans	0.00174667	0.00196554	0.00219973	0.0031064	0.00527002	0.00518189	0.000435798	0.000422455	0.000566054	0.00043412	0.000426679	0.00157354	0.000745049	0.000750003	0.000528156	0.000405875	0.000410454	0.000455361	0.000388409	0.000460305	0.00033602	0.000809146	0.000320351	0.000556214	0.00053977	0.000219553
556	22.566	747459	211.017	Trehalose-6-phosphate	75.4	HMDB0001124	Organic oxygen compounds	Organooxygen compounds	Carbohydrates and carbohydrate conjugates	0.00183356	0.00155837	0.00176109	0.00180665	0.00171434	0.0017214	0.00157365	0.00132098	0.00197888	0.00151367	0.00129814	0.0012726	0.00248823	0.00154612	0.00155054	0.00151407	0.000983081	0.000990286	0.00140613	0.00186844	0.00171249	0.00111541	0.0014488	0.00178625	0.00100609	0.00167993
557	22.576	747460	202.105	L-tryptophan	89	HMDB0000929	Organoheterocyclic compounds	Indoles and derivatives	Indolyl carboxylic acids and derivatives	0.0698277	0.0681804	0.0576015	0.050901	0.0495787	0.0514016	0.0344907	0.0968462	0.0377157	0.126124	0.0650496	0.0555958	0.0342163	0.0471047	0.0612567	0.0574319	0.0269713	0.0339558	0.0632518	0.0351961	0.0613029	0.0207601	0.0213468	0.0396257	0.00925585	0.0397189
558	22.626	747463	95.07	Linoleic acid	91.2	HMDB0000673	Lipids and lipid-like molecules	Fatty Acyls	Lineolic acids and derivatives	0.0152899	0.0131468	0.0121928	0.0124546	0.0126026	0.0135981	0.0115558	0.0219835	0.0802129	0.0136564	0.0173245	0.0166549	0.0207417	0.0204428	0.018247	0.0152317	0.00765231	0.00643426	0.00934601	0.00831299	0.00798062	0.0111195	0.00628895	0.0075697	0.00706269	0.00815194
560	22.673	747466	339.301	Elaidic acid	99.3	HMDB0000573	Lipids and lipid-like molecules	Fatty Acyls	Fatty acids and conjugates	0.0754248	0.0784662	0.0750909	0.0764041	0.0782292	0.0772093	0.0516778	0.181964	0.130777	0.0656863	0.180449	0.180074	0.198365	0.157397	0.197509	0.124484	0.0212477	0.0149912	0.0237217	0.0161575	0.0188177	0.0417285	0.0141608	0.0171476	0.0181963	0.0245272
561	22.708	747469	320.2	Hydrazine	68.9	HMDB0012973	Homogeneous non-metal compounds	Homogeneous other non-metal compounds		0.00104181	0.00120104	0.00130795	0.00145343	0.00140952	0.00136861	0.00283605	0.000652109	4.39691e-05	0.00116132	6.08591e-05	0.000866758	0.00132498	0.00371439	0.000819532	0.00129373	0.000725118	0.00109751	0.00124276	0.00799493	0.00132531	0.00240691	0.00150743	0.000544843	0.00053435	7.5601e-05
562	22.713	747469	179.077	Oleic acid	96.2	HMDB0000207	Lipids and lipid-like molecules	Fatty Acyls	Fatty acids and conjugates	0.00238124	0.00156318	0.00199652	0.00156044	0.00225241	0.00183765	0.00255475	0.00441002	0.00381167	0.00190132	0.00150018	0.0011373	0.00250023	0.00265044	0.00130453	0.00167946	0.00104837	0.00206454	0.0015051	0.00261564	0.00145263	0.00233901	0.00292318	0.00266006	0.00334358	0.00162201
563	22.746	747471	217.118	Ethyl beta-d-galactofuranoside	90.4					0.0278492	0.0283254	0.0284463	0.0287062	0.0287668	0.0289362	0.033596	0.0158054	0.0211869	0.0309673	0.0196323	0.0197037	0.030847	0.0365684	0.0209418	0.0176475	0.0215533	0.0224221	0.031306	0.047767	0.0333594	0.0304478	0.0363672	0.0364894	0.0216716	0.023828
566	22.855	747479	117.027	Stearic acid	93.3	HMDB0000827	Lipids and lipid-like molecules	Fatty Acyls	Fatty acids and conjugates	0.436741	0.43657	0.426943	0.429555	0.449344	0.446765	0.361593	0.789086	0.696603	0.385921	0.584783	0.581297	0.666249	0.831809	0.61196	0.521401	0.282374	0.238492	0.285197	0.24316	0.262299	0.371131	0.230567	0.264542	0.2616	0.263562
568	22.968	747487	308.148	N-acetyl-l-tyrosine	77.7	HMDB0000866	Organic acids and derivatives	Carboxylic acids and derivatives	Amino acids, peptides, and analogues	0.000310576	0.000294465	0.00026527	0.000261106	0.000308237	0.000261018	0.00142369	0.00033597	0.000447526	0.000392085	0.000346134	0.000383089	0.00141308	0.00273698	0.000598805	0.000661239	0.000254045	0.00137107	0.000303192	0.00254416	0.000255342	0.00179114	0.00266444	0.00156699	0.00183199	0.000269555
577	23.297	747509	328.259	Glucose-6-phosphate	78.7	HMDB0001401	Organic oxygen compounds	Organooxygen compounds	Carbohydrates and carbohydrate conjugates	0.000973876	0.00100679	0.000913321	0.000941059	0.000968473	0.00101155	0.000321383	0.00025655	0.000280762	0.000254233	0.000265483	0.000291401	0.000473978	0.000168944	0.000276342	0.000261884	0.000248749	0.00028625	0.000333479	0.000329974	0.00030461	0.000348486	0.000210634	0.000314531	0.000296739	0.000248543
578	23.348	747513	355.301	Montanic acid	77.9	HMDB0002348	Lipids and lipid-like molecules	Fatty Acyls	Fatty acids and conjugates	0.000315156	0.000392889	0.000353441	0.000286034	0.000335328	0.000386099	0.000350253	0.000414662	0.000536639	0.00035805	0.000369933	0.000447853	0.000436069	0.000580727	0.000390514	0.000412665	0.000276109	0.000305713	0.000328133	0.000251908	0.000262023	0.000379558	0.000259481	0.000274171	0.000267231	0.00029201
579	23.4	747516	217.117	Pseudo uridine	89.7					0.018477	0.0194419	0.0205567	0.0212527	0.0224946	0.0231305	0.0227012	0.0186083	0.0185967	0.0156177	0.0188157	0.0204047	0.0197962	0.0265162	0.0164204	0.0133795	0.0194548	0.0227703	0.0179839	0.0221216	0.0178766	0.0302723	0.018696	0.0195411	0.0231515	0.0188039
583	23.524	819626	355.279	Nonadecanoic acid	77.4	HMDB0000772	Lipids and lipid-like molecules	Fatty Acyls	Fatty acids and conjugates	0.000594355	0.000745238	0.000591198	0.000663493	0.000654214	0.000657466	0.000579678	0.000928679	0.0008936	0.000569446	0.00066454	0.000751875	0.000818331	0.00110034	0.000708122	0.000641134	0.000601061	0.000433417	0.000681212	0.000491824	0.000535051	0.000904153	0.000488945	0.000663166	0.000547464	0.000612323
586	23.695	819641	91.0493	Arachidonic acid	95.3	HMDB0001043	Lipids and lipid-like molecules	Fatty Acyls	Fatty acids and conjugates	0.00360986	0.00299653	0.00301118	0.00302342	0.00288943	0.00260166	0.00269875	0.00828353	0.00534193	0.00470006	0.00456392	0.00416595	0.00723923	0.00513506	0.00492282	0.00274146	0.00204141	0.00146278	0.00258043	0.00197824	0.00243666	0.0021593	0.00134196	0.00132606	0.00172711	0.00183898
587	23.701	819641	91.01	Beta-sitosterol	80.4	HMDB0000852	Lipids and lipid-like molecules	Steroids and steroid derivatives	Stigmastanes and derivatives	0.00360986	0.0030748	0.00178753	0.00302342	0.00419519	0.00383613	0.00272384	0.00304219	0.0054424	0.00470006	0.00456392	0.00429425	0.00735792	0.00525878	0.00190544	0.00274146	0.00127728	0.00148144	0.00171497	0.0019745	0.00382429	0.0021593	0.00134196	0.00140841	0.00172711	0.00183898
591	23.812	819651	327.252	Piceatannol	67.5	HMDB0004215	Phenylpropanoids and polyketides	Stilbenes		0.000663743	0.000517421	0.00039297	0.00058652	0.000427529	0.000476324	0.000566997	0.000513562	0.000599568	0.000615903	0.000544062	0.000507994	0.000563985	0.000633104	0.000522746	0.000470402	0.00054221	0.000630096	0.000697009	0.000621908	0.000822457	0.000593275	0.000467167	0.000337356	0.000464392	0.000491491
593	23.892	819658	221.082	Coniferin	75.6	HMDB0013682	Organic oxygen compounds	Organooxygen compounds	Carbohydrates and carbohydrate conjugates	0.00361158	0.00398388	0.00441753	0.00583569	0.0101936	0.00987756	0.00200353	0.00202923	0.00225209	0.00251576	0.00199125	0.00401482	0.00290198	0.00280741	0.00208048	0.00185208	0.00184009	0.00173356	0.00200958	0.00201568	0.00193885	0.00290557	0.00181775	0.00175274	0.00163773	0.00143273
594	23.903	819659	318.171	Myo-inositol phosphate	89.3					0.0034188	0.00358253	0.00367033	0.00347264	0.00356543	0.00359188	0.00360201	0.00300466	0.00343208	0.00303456	0.00294443	0.00322297	0.00427702	0.00396586	0.00368506	0.00350094	0.00339335	0.00340682	0.00360814	0.00458562	0.00328849	0.00411825	0.00469769	0.00345954	0.00404653	0.00311057
597	23.936	819662	290.143	Edetic acid	93.4	HMDB0015109	Organic acids and derivatives	Carboxylic acids and derivatives	Tetracarboxylic acids and derivatives	0.00107673	0.000427317	0.000379723	0.000311503	0.000359341	0.000399164	0.0010337	0.000905495	0.000956789	0.00117637	0.00073705	0.000728691	0.000754933	0.00129331	0.000872886	0.000710977	0.000344425	0.000276475	0.000428162	0.000345064	0.000434944	0.000433989	0.000298145	0.000653589	0.00030081	0.000327087
598	23.965	819664	180.09	Digalacturonic acid	84.6	HMDB0039721	Organic oxygen compounds	Organooxygen compounds	Carbohydrates and carbohydrate conjugates	0.0418431	0.0425727	0.0426218	0.044036	0.0438859	0.0440539	0.0368203	0.0403197	0.0448649	0.0325317	0.0483269	0.0498388	0.0437336	0.0648912	0.0525193	0.0317438	0.0461117	0.0325786	0.0376266	0.0474697	0.0427968	0.0531391	0.0345085	0.0494232	0.0336752	0.0496497
600	24.039	819671	131.063	Oleamide	90.9	HMDB0002117	Lipids and lipid-like molecules	Fatty Acyls	Fatty amides	0.0323333	0.0330905	0.0357871	0.0417385	0.0379334	0.0383739	0.0307965	0.0297997	0.0319295	0.0336064	0.0293267	0.0348576	0.0292399	0.0334659	0.0288301	0.0303919	0.033005	0.0332113	0.0352144	0.0395918	0.0369773	0.0351185	0.0346136	0.0380464	0.0319802	0.0383597
602	24.111	819677	117.04	Arachidic acid	80.9	HMDB0002212	Lipids and lipid-like molecules	Fatty Acyls	Fatty acids and conjugates	0.00386156	0.0036368	0.00384101	0.00431192	0.00444226	0.00433868	0.00386091	0.00570797	0.00525524	0.0035393	0.004528	0.00443445	0.00526548	0.00673139	0.00453991	0.00389375	0.00354054	0.00259773	0.00311745	0.00312001	0.00324404	0.00403933	0.00294347	0.00294855	0.0035207	0.00306349
604	24.141	819679	217.105	Uridine	86.2	HMDB0000296	Nucleosides, nucleotides, and analogues	Pyrimidine nucleosides		0.00337327	0.00371468	0.00333634	0.00258564	0.00219919	0.00211471	0.00321634	0.0037422	0.003933	0.00426344	0.00344844	0.00321329	0.00398391	0.00374468	0.00362843	0.0030685	0.00270127	0.00209435	0.00349627	0.00316105	0.00346484	0.00190332	0.0025295	0.00277243	0.00210802	0.00238517
605	24.204	819685	174.105	2-aminoethyl methacrylate	92.4					0.108769	0.115147	0.117722	0.117618	0.119289	0.118404	0.0753197	0.102799	0.10655	0.213513	0.244862	0.255004	0.177125	0.283575	0.226194	0.117093	0.0537011	0.0103126	0.0900172	0.00329057	0.160351	0.0285404	0.046079	0.0665746	0.00418008	0.0139625
609	24.394	819701	194.086	Inosine-5'-monophosphate	72.6	HMDB0000175	Nucleosides, nucleotides, and analogues	Purine nucleotides	Purine ribonucleotides	0.00051705	0.000518696	0.000505315	0.000414825	0.000430058	0.000430079	0.000388398	0.000430526	0.000309236	0.000278594	0.000490694	0.000461949	0.000238068	0.000568741	0.000463786	0.000390113	0.00048955	0.00035365	0.000586729	0.000565221	0.000541128	0.00136846	0.000955476	0.000613607	0.000368921	0.000362341
610	24.414	819703	292.131	Lactobionic acid	60.6					0.000343234	0.000311908	0.000328709	0.000234026	0.000352515	0.000523039	0.000352748	0.000186943	0.00012249	0.000171475	0.000126115	0.000115578	0.000188323	0.000233061	0.000150445	0.000283907	0.00031268	0.000694159	0.000899012	0.000771237	0.000714209	0.00062512	0.00094541	0.000511574	0.000540701	0.000398975
611	24.453	819706	202.09	N-acetyl-d-tryptophan	76.7					0.000451324	0.000434445	0.000570849	0.000420721	0.000476894	0.000638167	0.00499816	0.000464364	0.000533993	0.000513557	0.000579909	0.000746046	0.00461556	0.00637513	0.00106667	0.00152635	0.000345671	0.00378923	0.000690185	0.0049121	0.000570352	0.0035986	0.00540379	0.00485642	0.00238472	0.000536074
614	24.552	819715	317.187	Chenodeoxycholic acid	76.7	HMDB0000518	Lipids and lipid-like molecules	Steroids and steroid derivatives	Bile acids, alcohols and derivatives	0.000367552	0.00029205	0.000335739	0.000381845	0.000399057	0.000305722	0.000374608	0.000376377	0.000301445	0.000291427	2.16263e-05	0.000271198	0.000415459	0.000384799	0.000286114	0.000343259	0.000211639	0.000243927	0.00031113	0.000345621	0.000246139	0.000300291	0.000260102	0.000286047	0.000272095	0.000295221
616	24.614	886621	354.35	Mesalazine	71.2	HMDB0014389	Benzenoids	Benzene and substituted derivatives	Benzoic acids and derivatives	0.187598	0.188774	0.186962	0.192333	0.191754	0.1918	0.189439	0.18699	0.188566	0.187715	0.187403	0.190006	0.187814	0.18836	0.187786	0.190269	0.188896	0.189305	0.188171	0.190683	0.189296	0.191159	0.190787	0.191343	0.189842	0.189846
620	24.764	886636	217.113	Inosine	87.7	HMDB0000195	Nucleosides, nucleotides, and analogues	Purine nucleosides		0.00307571	0.00315597	0.00378273	0.0034629	0.00341359	0.00309922	0.000682195	0.000368763	0.000349733	0.00457935	0.00689941	0.00718852	0.00216451	0.0195731	0.00522038	0.015917	0.000633886	0.000428982	0.000513274	0.000568204	0.000603935	0.000594423	0.000471112	0.000670248	0.000450366	0.000344078
621	24.824	886642	268.125	Lithocholic acid	83.2	HMDB0000761	Lipids and lipid-like molecules	Steroids and steroid derivatives	Bile acids, alcohols and derivatives	0.000656121	0.000630745	0.000554509	0.000631943	0.000639976	0.000605763	0.000233461	0.000179766	0.000358773	0.000185373	0.000150788	0.000169659	0.000231963	0.000264975	0.000275763	0.000253294	0.000879615	0.000756498	0.00117521	0.00126751	0.0010454	0.00154139	0.000918224	0.00107993	0.00060099	0.00102711
622	24.852	886644	371.32	1-monopalmitin	93.4	HMDB0011564	Lipids and lipid-like molecules	Glycerolipids	Monoradylglycerols	0.00356214	0.00377832	0.00386806	0.00434305	0.00523523	0.0055924	0.00361231	0.00334753	0.00314365	0.00318019	0.00302709	0.00341498	0.00355676	0.00341761	0.0030616	0.00317765	0.00342343	0.0034976	0.00321411	0.00333529	0.00304361	0.00335103	0.00308723	0.00345052	0.00309186	0.00316927
624	24.956	886655	254.112	Arbutin	69.2	HMDB0029943	Organic oxygen compounds	Organooxygen compounds	Carbohydrates and carbohydrate conjugates	0.000725386	0.000768827	0.00080435	0.000945811	0.000820931	0.000728891	0.000599905	0.000421098	0.000763197	0.000265421	0.000424644	0.000416074	0.000379805	0.000876182	0.000559998	0.000393967	0.00128119	0.00091137	0.000970521	0.00184755	0.00101574	0.0018764	0.00115013	0.00126863	0.00113893	0.000951934
626	25.045	886664	204.099	Melibiose	97.5	HMDB0000048	Organic oxygen compounds	Organooxygen compounds	Carbohydrates and carbohydrate conjugates	0.00424639	0.00437245	0.00420236	0.0040842	0.00420408	0.00436474	0.0440829	0.00391468	0.00573503	0.00429591	0.00660982	0.0069774	0.030491	0.0510833	0.0082743	0.0350063	0.00235705	0.000397361	0.00249341	0.0385121	0.00377334	0.0133311	0.0148768	0.0196215	0.0199238	0.00341887
628	25.128	886672	397.339	Behenic acid	81.9	HMDB0000944	Lipids and lipid-like molecules	Fatty Acyls	Fatty acids and conjugates	0.000325668	0.000427251	0.000382258	0.000354429	0.000486969	0.000505556	0.000385736	0.000521368	0.000427868	0.000365365	0.000340168	0.000399544	0.000473132	0.000629422	0.000383431	0.00035655	0.000412587	0.000336145	0.000357856	0.000367907	0.000339966	0.00045969	0.000250285	0.000373328	0.000364685	0.000316977
631	25.293	886689	204.099	Maltotriose	96.1	HMDB0001262	Organic oxygen compounds	Organooxygen compounds	Carbohydrates and carbohydrate conjugates	0.0709557	0.0714371	0.0716766	0.0713623	0.0715092	0.0721441	0.108414	0.0733225	0.0656542	0.0488499	0.0508706	0.0521172	0.0662426	0.0646246	0.0522104	0.0955503	0.025281	0.00146081	0.025922	0.0355072	0.0307701	0.0349635	0.0269523	0.0204827	0.0172146	0.026747
641	25.75	886735	204.092	D-fucose	91.2	HMDB0029196	Organic oxygen compounds	Organooxygen compounds	Carbohydrates and carbohydrate conjugates	0.00426651	0.00408532	0.00448205	0.00435773	0.0045036	0.00437762	0.00518178	0.00518447	0.0028118	0.00546932	0.00344732	0.00378537	0.00347145	0.00521857	0.00349121	0.00100572	0.0091377	0.00200683	0.00429685	0.00367189	0.00508155	0.00901277	0.00396288	0.0049594	0.00450936	0.00338673
642	25.8	886740	399.356	Glycerol monostearate	88.2	HMDB0011535	Lipids and lipid-like molecules	Glycerolipids	Monoradylglycerols	0.00236316	0.0024903	0.00233601	0.00265812	0.00307006	0.00330086	0.00235971	0.00228936	0.00225181	0.00212238	0.00201487	0.00219777	0.00237431	0.00234155	0.0021774	0.00210485	0.00214151	0.00219608	0.00216344	0.00239885	0.00226701	0.00221203	0.00215178	0.00250449	0.00207794	0.00206859
645	25.885	886748	117.06	Heptaethylene glycol	87.6	HMDB0061835	Organic oxygen compounds	Organooxygen compounds	Ethers	0.00250991	0.00331089	0.00307686	0.00291157	0.00304448	0.00393769	0.00408811	0.00559757	0.00399031	0.00450658	0.00363659	0.00440597	0.00420191	0.00446123	0.00421889	0.00666631	0.00267783	0.0028564	0.00360833	0.00329333	0.002583	0.00236086	0.00315484	0.00304316	0.00275095	0.00403482
647	25.936	886754	361.161	Melezitose	81.8	HMDB0011730	Organic oxygen compounds	Organooxygen compounds	Carbohydrates and carbohydrate conjugates	0.000315166	0.000249334	0.000297282	0.000291387	0.000271857	0.000350358	0.000406526	0.000261552	0.000240325	0.000221507	0.00022367	0.000256346	0.000288367	0.000372268	0.000253649	0.00019855	0.000358325	0.000124168	0.000216995	0.000409753	0.000307762	0.000152645	0.000251652	0.000404272	0.000188563	0.000267566
648	25.962	886756	85.0729	Chlorogenic acid	67.6	HMDB0003164	Organic oxygen compounds	Organooxygen compounds	Alcohols and polyols	0.00167612	0.00214009	0.00185471	0.00198906	0.00169341	0.00175779	0.00519782	0.00558579	0.00482992	0.00480288	0.00511282	0.00514315	0.00470564	0.00501623	0.00216551	0.00218122	0.0018409	0.00148064	0.00159174	0.00388333	0.00150585	0.00160834	0.00210397	0.00163397	0.00187582	0.0016413
650	26.14	886774	425.368	Lignoceric acid	80.3	HMDB0002003	Lipids and lipid-like molecules	Fatty Acyls	Fatty acids and conjugates	0.000412802	0.00043509	0.000424344	0.000456126	0.00049624	0.000504598	0.000351861	0.000330477	0.000394781	0.000277434	0.000344597	0.000355778	0.000361331	0.000424683	0.00034427	0.000345775	0.00038984	0.00039011	0.000358142	0.000474403	0.000442921	0.000548451	0.000282209	0.000485105	0.000412662	0.000335555
654	26.223	886783	253.159	Zymosterol	82.4	HMDB0006271	Lipids and lipid-like molecules	Steroids and steroid derivatives	Cholestane steroids	0.00107874	0.000807512	0.002367	0.000984132	0.00173659	0.00181967	0.00162367	0.00234013	0.000741418	0.00405701	0.00271351	0.00277571	0.00221225	0.00275158	0.00311341	0.00235907	0.00161894	0.00117949	0.00112187	0.000789703	0.00198407	0.00111233	0.00132564	0.00133756	0.00141517	0.000587078
664	27.282	886889	297.268	Metanephrine	61	HMDB0004063	Benzenoids	Phenols	Methoxyphenols	0.00405911	0.00277081	0.00313404	0.00357928	0.00514816	0.00381694	0.00523192	0.00462054	0.00383878	0.00358799	0.00489478	0.0033617	0.00587657	0.00555783	0.00359927	0.00345436	0.00367296	0.00251326	0.00285725	0.00402186	0.00657274	0.0037853	0.00361724	0.00405873	0.00336652	0.00294716
665	27.324	886893	243.077	Beta-glycerophosphoric acid	74.6	HMDB0002520	Lipids and lipid-like molecules	Glycerophospholipids	Glycerophosphates	0.00585639	0.00518273	0.00807459	0.00461108	0.00468702	0.00499025	0.00938278	0.00804759	0.00703144	0.00483745	0.00311654	0.00359862	0.00773968	0.00743597	0.00352077	0.00354142	0.0044701	0.00470729	0.00462713	0.00616704	0.00467904	0.00443039	0.005428	0.00701229	0.00394205	0.00427269
666	27.332	886894	299.086	2-deoxy-d-erythro-pentofuranose 5-phosphate	76.3					0.00513461	0.00511369	0.00518788	0.00541773	0.00525786	0.00519617	0.00873487	0.00850815	0.00727972	0.00306762	0.00391258	0.00429431	0.007609	0.00627853	0.00276248	0.00474959	0.00277059	0.00397888	0.00429398	0.00591695	0.00467179	0.00440864	0.00455447	0.00406863	0.00267759	0.00292897
667	27.382	886899	453.38	Cerotinic acid	82.3	HMDB0002356	Lipids and lipid-like molecules	Fatty Acyls	Fatty acids and conjugates	0.000340952	0.000335379	0.000317762	0.000348472	0.000325131	0.000349114	0.000249675	0.0002456	0.00038303	0.00030943	0.000300696	0.000195354	0.000362767	0.000291612	0.000238741	0.000340908	0.000188331	0.000285335	0.000190066	0.000288648	0.000334826	0.000395086	0.000343627	0.000355892	0.000188247	0.000232668
670	28.027	886964	297.279	Methyl 2,5-dihydroxybenzoate	74.2					0.0178	0.0123909	0.0119144	0.017266	0.0214948	0.0162812	0.017819	0.0166289	0.0138982	0.0128525	0.0168681	0.0121633	0.0174352	0.0170481	0.0127447	0.0131257	0.0162588	0.0123246	0.0129052	0.0138164	0.0208789	0.0135629	0.0144879	0.0146226	0.0121054	0.0141096
674	28.245	886986	237.134	Alpha-tocopherol	89.4	HMDB0001893	Lipids and lipid-like molecules	Prenol lipids	Quinone and hydroquinone lipids	0.0151002	0.0147011	0.0148613	0.0152431	0.0149234	0.0149068	0.0233248	0.0137696	0.0125447	0.0255703	0.0136935	0.0135798	0.0235904	0.024192	0.013494	0.0131426	0.00887924	0.0118314	0.013547	0.0122007	0.0117506	0.0124641	0.00885752	0.0110731	0.0102448	0.0133225
675	28.345	886996	119.047	Resveratrol	67.9	HMDB0003747	Phenylpropanoids and polyketides	Stilbenes		0.00287044	0.00339207	0.00301949	0.00330824	0.00323271	0.00341647	0.00264965	0.00322526	0.00316335	0.00316041	0.00202923	0.00214325	0.00351623	0.00280682	0.00245973	0.00273152	0.00207757	0.00227492	0.00250263	0.00255776	0.00210326	0.00254626	0.00233974	0.00253109	0.00252754	0.00244944
676	28.444	887006	129.059	Cholesterol	95.4	HMDB0000067	Lipids and lipid-like molecules	Steroids and steroid derivatives	Cholestane steroids	0.975834	0.9711	0.968385	0.969947	0.96467	0.973556	0.923446	0.917903	0.91515	1.1134	0.800542	0.792753	1.20682	0.860071	0.940376	0.933818	0.768568	0.748466	1.04144	0.999136	0.783543	0.939731	0.894115	0.78174	1.05173	1.0487
677	28.549	887017	215.158	5beta-coprostanol	89.8	HMDB0000577	Lipids and lipid-like molecules	Steroids and steroid derivatives	Cholestane steroids	0.00172503	0.00178131	0.00172216	0.00176196	0.00198287	0.00179675	0.00148253	0.00245223	0.00154901	0.00206831	0.00238201	0.00220117	0.00130246	0.00301511	0.00267144	0.00138958	0.00167136	0.00176421	0.00204356	0.00176657	0.00133493	0.00204057	0.00133176	0.00127873	0.00183465	0.00126652
678	28.702	887032	227.046	D-fructose-1,6-bisphosphate	67.3					0.00167664	0.00300742	0.00256045	0.00207212	0.00235459	0.00264286	0.00377648	0.00107584	0.0012979	0.00224981	0.00327908	0.00252806	0.00334985	0.00336374	0.002683	0.00187329	0.000960738	0.00194496	0.00105896	0.00141826	0.00127646	0.00226487	0.000648748	0.00245974	0.00159055	0.00165102
682	29.338	887096	129.01	Stigmasterol	81.4	HMDB0000937	Lipids and lipid-like molecules	Steroids and steroid derivatives	Stigmastanes and derivatives	0.00523614	0.00369424	0.00397124	0.00368028	0.0052892	0.00504249	0.00506043	0.00650765	0.00450288	0.00462673	0.0047743	0.00454438	0.00646027	0.00694765	0.00604616	0.0040575	0.00329411	0.00293809	0.00391595	0.00305238	0.00626133	0.00360839	0.00284309	0.00519601	0.00324698	0.00360899
685	29.658	887128	255.184	Deoxycholic acid	85.6	HMDB0000626	Lipids and lipid-like molecules	Steroids and steroid derivatives	Bile acids, alcohols and derivatives	0.00156134	0.00123809	0.00155128	0.00136639	0.00145585	0.00148324	0.000792635	0.0017202	0.0034166	0.00183797	0.000839087	0.000844354	0.00120658	0.00161784	0.000836051	0.000569978	0.00188975	0.000471112	0.00254081	0.0016976	0.0011893	0.00278137	0.00101145	0.000687115	0.00294221	0.000855885
686	29.775	887140	253.2	Cholic acid	87.5	HMDB0000619	Lipids and lipid-like molecules	Steroids and steroid derivatives	Bile acids, alcohols and derivatives	0.0134427	0.01337	0.0136407	0.013755	0.0138877	0.0137434	0.00651076	0.0226643	0.021128	0.0166381	0.00814597	0.00782771	0.00668745	0.018177	0.00829802	0.00298184	0.00631611	0.00387149	0.0302535	0.0211872	0.00910887	0.0295718	0.00760011	0.00358232	0.022376	0.00543767
