# Supplementary material for: House feeding system improves the estrus rate in yaks (Bos grunniens) by increasing specific fecal microbiota and myo-inositol content in serum
Source: Front Microbiol. 2022 Sep 7;13:974765. doi: 10.3389/fmicb.2022.974765 (PMC9491274; doi:10.3389/fmicb.2022.974765)
Supplement: Supplementary file 2 [file Table_2.XLSX]

## Sheet: G-HF
Alignment ID	Average Rt(min)	Average RI	Quant mass	Metabolite name	Total score	HMDB	Super Class	Class	Sub Class	VIP	P-value	adj.P-value	log2(FC)	FC	average(D)	average(B)	G1	G2	G3	G4	G5	G6	G7	G8	G9	G10	HF1	HF2	HF3	HF4	HF5	HF6	HF7	HF8	HF9	HF10
199	11.888	381034	340.1	Formononetin	67.9	HMDB0005808	Phenylpropanoids and polyketides	Isoflavonoids	O-methylated isoflavonoids	1.00418	5.11062e-05	0.000442434	0.476084	1.39096	0.00024711	0.000177654	0.000225582	0.000213325	0.000247009	0.000215984	0.00022617	0.000234088	0.000274128	0.00025044	0.000269423	0.000314948	0.000145405	0.000171318	0.000147593	0.000168882	0.000178021	0.000218935	0.000227267	0.000183667	0.000174976	0.000160473
180	11.227	323208	239.104	(-)-catechin	89.6	HMDB0037953	Phenylpropanoids and polyketides	Flavonoids	Flavans	2.11534	1.24882e-08	1.26131e-06	1.74914	3.36158	0.000402843	0.000119837	0.000460892	0.000476691	0.00031096	0.000472644	0.000307055	0.00055215	0.000407614	0.000423175	0.000292432	0.000324814	0.00010603	9.29596e-05	0.000129491	0.000132278	0.000112004	0.000152267	0.000123485	0.000127231	0.000127049	9.55781e-05
557	22.576	747460	202.105	L-tryptophan	89	HMDB0000929	Organoheterocyclic compounds	Indoles and derivatives	Indolyl carboxylic acids and derivatives	1.12383	0.024161	0.069064	-0.809481	0.570587	0.0351386	0.0615831	0.0269713	0.0339558	0.0632518	0.0351961	0.0613029	0.0207601	0.0213468	0.0396257	0.00925585	0.0397189	0.0344907	0.0968462	0.0377157	0.126124	0.0650496	0.0555958	0.0342163	0.0471047	0.0612567	0.0574319
441	18.574	582660	265.1	Hypoxanthine	90.8	HMDB0000157	Organoheterocyclic compounds	Imidazopyrimidines	Purines and purine derivatives	2.48943	0.00907154	0.0292412	-4.43954	0.0460857	0.000113231	0.00245698	0.000130359	0.000170575	6.22506e-05	0.000140477	4.83457e-05	7.04393e-05	0.000199904	0.000111184	0.000139657	5.91248e-05	0.0001756	0.00010624	9.53693e-05	0.00747757	0.00370043	0.0045452	0.000502233	0.000787697	0.00437163	0.00280779
510	20.985	668767	353.142	Xanthine	84.7	HMDB0000292	Organoheterocyclic compounds	Imidazopyrimidines	Purines and purine derivatives	4.8096	0.000952402	0.00430713	-5.59401	0.0207031	3.44477e-05	0.00166389	2.24873e-05	1.66462e-05	1.97329e-08	1.55085e-05	0.000289717	1.97329e-08	1.97329e-08	1.97329e-08	1.97329e-08	1.97329e-08	3.9066e-05	0.000958493	7.94572e-06	0.00354166	0.00260891	0.00299114	0.00104022	0.000476273	0.00268214	0.00229307
379	16.728	487292	205.104	D-xylulose	89.7	HMDB0001644	Organic oxygen compounds	Organooxygen compounds	Carbohydrates and carbohydrate conjugates	1.24087	0.00497713	0.0169446	-0.763803	0.588942	0.00110214	0.0018714	0.0011109	0.000623469	0.00149552	0.000545421	0.00225414	0.00122442	0.00117725	0.00150884	0.000452079	0.00062941	0.00138932	0.00284549	0.0022053	0.00198345	0.00160442	0.00157436	0.00251801	0.00162968	0.0017139	0.00125003
195	11.773	381031	292.13	2,3-dihydroxybutanoic acid	82.1	HMDB0000498	Organic oxygen compounds	Organooxygen compounds	Carbohydrates and carbohydrate conjugates	1.17478	0.000461975	0.00241342	-0.695361	0.617555	5.83556e-05	9.44946e-05	4.16484e-05	6.4628e-05	4.2913e-05	6.61444e-05	7.5055e-05	7.03206e-05	5.01092e-05	4.10439e-05	6.25127e-05	6.91805e-05	7.5023e-05	6.43769e-05	7.87162e-05	9.903e-05	0.000124375	0.000109281	0.000125313	9.99418e-05	0.000107465	6.14242e-05
380	16.736	487292	103.043	D-arabinose	99.1	HMDB0029942	Organic oxygen compounds	Organooxygen compounds	Carbohydrates and carbohydrate conjugates	1.73844	0.000364308	0.00197117	-1.22982	0.426371	0.00773102	0.0181321	0.00777033	0.00312054	0.0121949	0.00211823	0.0205412	0.00564516	0.00928115	0.0113546	0.00202225	0.00326178	0.011977	0.0241721	0.0194444	0.0182653	0.0170891	0.0170483	0.0263832	0.017161	0.0188149	0.0109659
645	25.885	886748	117.06	Heptaethylene glycol	87.6	HMDB0061835	Organic oxygen compounds	Organooxygen compounds	Ethers	1.10307	0.000162328	0.00114732	-0.592173	0.663343	0.00303635	0.00457735	0.00267783	0.0028564	0.00360833	0.00329333	0.002583	0.00236086	0.00315484	0.00304316	0.00275095	0.00403482	0.00408811	0.00559757	0.00399031	0.00450658	0.00363659	0.00440597	0.00420191	0.00446123	0.00421889	0.00666631
421	17.931	582635	204.096	D-xylose	88.7	HMDB0000098	Organic oxygen compounds	Organooxygen compounds	Carbohydrates and carbohydrate conjugates	1.223	3.9112e-05	0.000370342	-0.667477	0.629607	0.00201313	0.00319743	0.00154938	0.00191933	0.00227291	0.00291368	0.00170708	0.00248825	0.0018667	0.00207806	0.00172379	0.00161207	0.00453561	0.00280757	0.00320635	0.00330117	0.00275851	0.00275939	0.00313928	0.0034841	0.00274326	0.0032391
648	25.962	886756	85.0729	Chlorogenic acid	67.6	HMDB0003164	Organic oxygen compounds	Organooxygen compounds	Alcohols and polyols	1.6482	2.30298e-05	0.000232601	-1.22306	0.428374	0.00191659	0.0044741	0.0018409	0.00148064	0.00159174	0.00388333	0.00150585	0.00160834	0.00210397	0.00163397	0.00187582	0.0016413	0.00519782	0.00558579	0.00482992	0.00480288	0.00511282	0.00514315	0.00470564	0.00501623	0.00216551	0.00218122
624	24.956	886655	254.112	Arbutin	69.2	HMDB0029943	Organic oxygen compounds	Organooxygen compounds	Carbohydrates and carbohydrate conjugates	1.75211	1.71185e-05	0.000178859	1.28313	2.43366	0.00124124	0.000510029	0.00128119	0.00091137	0.000970521	0.00184755	0.00101574	0.0018764	0.00115013	0.00126863	0.00113893	0.000951934	0.000599905	0.000421098	0.000763197	0.000265421	0.000424644	0.000416074	0.000379805	0.000876182	0.000559998	0.000393967
631	25.293	886689	204.099	Maltotriose	96.1	HMDB0001262	Organic oxygen compounds	Organooxygen compounds	Carbohydrates and carbohydrate conjugates	1.78451	8.6963e-06	0.000109791	-1.46643	0.361878	0.0245301	0.0677856	0.025281	0.00146081	0.025922	0.0355072	0.0307701	0.0349635	0.0269523	0.0204827	0.0172146	0.026747	0.108414	0.0733225	0.0656542	0.0488499	0.0508706	0.0521172	0.0662426	0.0646246	0.0522104	0.0955503
524	21.599	668799	217.116	Myo-inositol	97.7	HMDB0000211	Organic oxygen compounds	Organooxygen compounds	Alcohols and polyols	1.53598	2.74632e-07	9.24595e-06	-0.988619	0.50396	0.079932	0.158608	0.0778535	0.0846102	0.0853516	0.0615599	0.117626	0.0774059	0.092106	0.0831425	0.0529392	0.0667248	0.151428	0.198238	0.172358	0.190347	0.139607	0.143023	0.128694	0.184808	0.14811	0.129465
150	10.474	323164	205.107	Glycerol	98.6	HMDB0000131	Organic oxygen compounds	Organooxygen compounds	Carbohydrates and carbohydrate conjugates	2.08322	1.36587e-07	5.17323e-06	-1.73148	0.301144	0.0104847	0.0348163	0.00895145	0.0122463	0.00941928	0.00811374	0.0148088	0.013201	0.00937784	0.00846847	0.00763163	0.0126285	0.0256099	0.0420944	0.023247	0.0217437	0.0407531	0.0420694	0.0416981	0.0309401	0.0456868	0.0343203
483	20.089	582719	160.067	Galacturonic acid	90.3	HMDB0002545	Organic oxygen compounds	Organooxygen compounds	Carbohydrates and carbohydrate conjugates	1.38126	3.14779e-08	1.58963e-06	0.789864	1.72891	0.0102847	0.00594866	0.0119541	0.00980994	0.0105945	0.00798444	0.010938	0.0112572	0.00945957	0.0110496	0.0104534	0.0093464	0.00680295	0.00702918	0.0069817	0.00545891	0.00577088	0.00590075	0.00666047	0.00546049	0.00540947	0.00401181
24	6.953	262255	147.049	Carbamic acid	95.5	HMDB0003551	Organic acids and derivatives	Organic carbonic acids and derivatives		1.10235	0.0224851	0.0655094	0.982386	1.97573	0.0340405	0.0172293	0.0147153	0.0263813	0.0151598	0.0637184	0.0149599	0.0543223	0.0273763	0.0590839	0.0449146	0.0197727	0.0201428	0.0107487	0.0112413	0.00924069	0.0128517	0.015238	0.0364586	0.0226925	0.0108956	0.0227831
376	16.653	487289	326.13	Taurine	82.5	HMDB0000251	Organic acids and derivatives	Organic sulfonic acids and derivatives	Organosulfonic acids and derivatives	1.45276	0.00369197	0.0133175	-1.21281	0.431429	0.000196937	0.000456476	0.000220686	0.00014584	0.000419821	0.000193188	0.000352793	0.00013274	0.00014845	0.000132618	6.31042e-05	0.000160129	0.000144325	0.000620555	0.00072631	0.000816107	0.000502312	0.000474465	0.000233231	0.000260358	0.000474687	0.000312409
165	10.906	323189	142.092	L-proline	95.7	HMDB0000162	Organic acids and derivatives	Carboxylic acids and derivatives	Amino acids, peptides, and analogues	1.44132	0.00339138	0.0126863	-1.10744	0.464118	0.0371007	0.0799382	0.0515738	0.0256746	0.0627008	0.0302169	0.0772451	0.0190868	0.0155902	0.0225228	0.0147137	0.0516827	0.0313274	0.098391	0.0946952	0.144059	0.088148	0.0879337	0.044711	0.0389141	0.0857467	0.0854558
310	15.004	487233	218.098	L-cysteine	85.4	HMDB0000574	Organic acids and derivatives	Carboxylic acids and derivatives	Amino acids, peptides, and analogues	1.38644	0.0030968	0.0120299	-0.999719	0.500097	0.000792171	0.00158403	0.000620921	0.000866454	0.000876546	0.000843269	0.00109217	0.000524645	0.000697178	0.00113514	0.000426162	0.000839223	0.000873248	0.00150616	0.00123744	0.00341807	0.00164283	0.00177568	0.00124828	0.00119129	0.00131966	0.00162769
149	10.453	323163	158.127	Leucine	95	HMDB0000687	Organic acids and derivatives	Carboxylic acids and derivatives	Amino acids, peptides, and analogues	1.04976	0.00196476	0.00815511	-0.633946	0.644411	0.0853718	0.13248	0.0872584	0.0773647	0.104573	0.0749109	0.107938	0.0853029	0.0730487	0.0781077	0.0621966	0.103018	0.109329	0.133143	0.159184	0.214846	0.132938	0.135636	0.0945548	0.0723944	0.132989	0.139789
523	21.513	668795	259.128	Allantoic acid	91.5	HMDB0001209	Organic acids and derivatives	Carboxylic acids and derivatives	Amino acids, peptides, and analogues	1.13914	0.00141285	0.00594574	0.639794	1.55811	0.028244	0.0181271	0.0213025	0.0240945	0.0269809	0.0337841	0.0281913	0.0316551	0.0400146	0.0288109	0.0235117	0.0240946	0.0115194	0.0121864	0.0273368	0.0207326	0.0134214	0.0189782	0.016987	0.0300113	0.0132351	0.0168632
344	15.963	487266	246.148	L-glutamic acid	97.8	HMDB0000148	Organic acids and derivatives	Carboxylic acids and derivatives	Amino acids, peptides, and analogues	1.14839	0.00139722	0.00594574	-0.748581	0.595189	0.00461489	0.00775366	0.0042744	0.00607286	0.0050174	0.00350062	0.00545169	0.00470626	0.00326197	0.00576446	0.00290658	0.00519269	0.00525803	0.00709156	0.00800735	0.0114612	0.00814196	0.00826578	0.00541607	0.00422775	0.00839498	0.011272
200	11.919	381035	204.122	Serine	96.6	HMDB0000187	Organic acids and derivatives	Carboxylic acids and derivatives	Amino acids, peptides, and analogues	1.14257	0.0006525	0.00321963	-0.757227	0.591632	0.0359807	0.0608159	0.0329984	0.0410636	0.0354022	0.038713	0.0458827	0.0187448	0.0216844	0.0443679	0.0347037	0.0462461	0.0428512	0.0564805	0.072593	0.0730439	0.0730943	0.0751654	0.0295725	0.043605	0.0711823	0.0705712
290	14.579	381118	230.149	4-hydroxyproline	93.5	HMDB0000725	Organic acids and derivatives	Carboxylic acids and derivatives	Amino acids, peptides, and analogues	1.84602	0.000565077	0.00285364	-1.76055	0.295135	0.00268421	0.00909484	0.003459	0.00273252	0.00474851	0.00291444	0.00392377	0.00107423	0.00106254	0.00242911	0.000580447	0.00391748	0.00236704	0.016709	0.0111383	0.00980787	0.0122648	0.0125729	0.00507141	0.00586965	0.0116301	0.00351738
46	7.584	262293	116.081	L-alanine	95.5	HMDB0000161	Organic acids and derivatives	Carboxylic acids and derivatives	Amino acids, peptides, and analogues	1.26086	0.000456718	0.00241342	-0.801183	0.573878	0.201984	0.351963	0.167075	0.229992	0.226099	0.195778	0.310732	0.122063	0.171862	0.211902	0.119744	0.264594	0.352126	0.413059	0.371542	0.538982	0.328888	0.329068	0.259423	0.196791	0.314003	0.415747
83	8.707	262360	282.119	Glutathione	69.2	HMDB0000125	Organic acids and derivatives	Carboxylic acids and derivatives	Amino acids, peptides, and analogues	1.20658	0.000268543	0.00154779	-0.738329	0.599433	0.00496331	0.00828	0.00665831	0.00346996	0.00686209	0.00658661	0.00412899	0.00489377	0.003955	0.00578365	0.00351782	0.00377686	0.00575957	0.0109162	0.00793961	0.00949361	0.0101925	0.0087952	0.00531494	0.00889237	0.00893306	0.00656288
54	7.984	262317	131.069	2-hydroxybutyric acid	99.6	HMDB0000008	Organic acids and derivatives	Hydroxy acids and derivatives	Alpha hydroxy acids and derivatives	1.71507	1.02562e-05	0.000124305	-1.29139	0.408556	0.00683825	0.0167376	0.00741008	0.00712105	0.00721665	0.00495041	0.00952792	0.00602158	0.00542003	0.00690708	0.0089376	0.00487013	0.0189015	0.0187171	0.0179157	0.00947008	0.0172172	0.0177585	0.0117801	0.0114279	0.017365	0.0268232
308	14.983	487232	115.07	Creatinine	94.4	HMDB0000562	Organic acids and derivatives	Carboxylic acids and derivatives	Amino acids, peptides, and analogues	1.29876	2.73381e-06	4.87262e-05	-0.720803	0.60676	0.0462904	0.0762911	0.0538125	0.0461015	0.0423972	0.0609828	0.0475218	0.0474604	0.0331576	0.0481093	0.0401564	0.0432042	0.0644651	0.0763932	0.0658017	0.0558508	0.090202	0.0890533	0.0853107	0.0871796	0.0795786	0.0690758
66	8.291	262335	177.055	3-hydroxypropionic acid	91.4	HMDB0000700	Organic acids and derivatives	Hydroxy acids and derivatives	Beta hydroxy acids and derivatives	1.55278	1.08579e-06	2.34996e-05	1.02409	2.03367	0.00422094	0.00207553	0.00345524	0.00334528	0.00503001	0.00423782	0.00497368	0.00309162	0.00418247	0.0055128	0.00479288	0.00358763	0.00242873	0.0024004	0.00293063	0.0018707	0.00164016	0.00156174	0.00217517	0.001832	0.00163047	0.00228525
115	9.463	262405	200.109	2-ketoisocaproic acid	93	HMDB0000695	Organic acids and derivatives	Keto acids and derivatives	Short-chain keto acids and derivatives	1.42695	9.24375e-07	2.15451e-05	-0.853603	0.553401	0.00498003	0.00899896	0.00501547	0.00472514	0.00595129	0.00412732	0.00537702	0.00536769	0.00438173	0.00515976	0.00459405	0.00510086	0.0109216	0.00914858	0.00920053	0.0119438	0.00847432	0.0083534	0.00797564	0.00588304	0.00834005	0.00974859
597	23.936	819662	290.143	Edetic acid	93.4	HMDB0015109	Organic acids and derivatives	Carboxylic acids and derivatives	Tetracarboxylic acids and derivatives	1.73777	8.22443e-07	2.07667e-05	-1.25484	0.419041	0.000384269	0.00091702	0.000344425	0.000276475	0.000428162	0.000345064	0.000434944	0.000433989	0.000298145	0.000653589	0.00030081	0.000327087	0.0010337	0.000905495	0.000956789	0.00117637	0.00073705	0.000728691	0.000754933	0.00129331	0.000872886	0.000710977
268	14.034	381101	174.103	Tranexamic acid	87.8	HMDB0014447	Organic acids and derivatives	Carboxylic acids and derivatives	Amino acids, peptides, and analogues	1.52028	1.701e-08	1.28851e-06	0.908239	1.87675	0.00106966	0.000569953	0.00112869	0.0010365	0.00102772	0.000930213	0.00103115	0.00104337	0.00109859	0.00107204	0.00108844	0.00123989	0.000484879	0.000435105	0.000495676	0.000540583	0.000512036	0.0009582	0.000550099	0.000573448	0.000577241	0.000572261
86	8.754	262362	130.087	N-methylalanine	94.9	HMDB0094692	Organic acids and derivatives	Carboxylic acids and derivatives	Amino acids, peptides, and analogues	2.21631	1.16023e-09	3.5155e-07	-1.90693	0.26666	0.0427613	0.160359	0.0283634	0.0383718	0.0442945	0.0576228	0.0547777	0.029126	0.040454	0.0501254	0.034872	0.0496049	0.146972	0.167987	0.187463	0.207854	0.154251	0.155858	0.103193	0.132024	0.152617	0.19537
620	24.764	886636	217.113	Inosine	87.7	HMDB0000195	Nucleosides, nucleotides, and analogues	Purine nucleosides		2.12789	0.0129346	0.0404038	-3.57584	0.0838618	0.000527851	0.00629429	0.000633886	0.000428982	0.000513274	0.000568204	0.000603935	0.000594423	0.000471112	0.000670248	0.000450366	0.000344078	0.000682195	0.000368763	0.000349733	0.00457935	0.00689941	0.00718852	0.00216451	0.0195731	0.00522038	0.015917
558	22.626	747463	95.07	Linoleic acid	91.2	HMDB0000673	Lipids and lipid-like molecules	Fatty Acyls	Lineolic acids and derivatives	1.66742	0.0250726	0.0709999	-1.56249	0.338566	0.0079919	0.0236051	0.00765231	0.00643426	0.00934601	0.00831299	0.00798062	0.0111195	0.00628895	0.0075697	0.00706269	0.00815194	0.0115558	0.0219835	0.0802129	0.0136564	0.0173245	0.0166549	0.0207417	0.0204428	0.018247	0.0152317
78	8.601	262353	145.087	2-hydroxy-2-methylbutanoic acid	88	HMDB0001987	Lipids and lipid-like molecules	Fatty Acyls	Fatty acids and conjugates	1.07828	0.00458115	0.0157737	-0.696506	0.617065	0.00873518	0.014156	0.0050641	0.0130308	0.00707852	0.00855481	0.0102321	0.00607659	0.00905741	0.0085113	0.00562989	0.0141163	0.0165088	0.0195977	0.0145364	0.0135228	0.0124444	0.0127698	0.0114052	0.00635164	0.0126269	0.0217965
674	28.245	886986	237.134	Alpha-tocopherol	89.4	HMDB0001893	Lipids and lipid-like molecules	Prenol lipids	Quinone and hydroquinone lipids	1.032	0.00327895	0.012419	-0.631751	0.645393	0.0114171	0.0176902	0.00887924	0.0118314	0.013547	0.0122007	0.0117506	0.0124641	0.00885752	0.0110731	0.0102448	0.0133225	0.0233248	0.0137696	0.0125447	0.0255703	0.0136935	0.0135798	0.0235904	0.024192	0.013494	0.0131426
654	26.223	886783	253.159	Zymosterol	82.4	HMDB0006271	Lipids and lipid-like molecules	Steroids and steroid derivatives	Cholestane steroids	1.2847	0.000829893	0.00386858	-0.985121	0.505183	0.00124718	0.00246878	0.00161894	0.00117949	0.00112187	0.000789703	0.00198407	0.00111233	0.00132564	0.00133756	0.00141517	0.000587078	0.00162367	0.00234013	0.000741418	0.00405701	0.00271351	0.00277571	0.00221225	0.00275158	0.00311341	0.00235907
587	23.701	819641	91.01	Beta-sitosterol	80.4	HMDB0000852	Lipids and lipid-like molecules	Steroids and steroid derivatives	Stigmastanes and derivatives	1.5626	0.000658801	0.00321963	-1.16467	0.446065	0.00187482	0.00420303	0.00127728	0.00148144	0.00171497	0.0019745	0.00382429	0.0021593	0.00134196	0.00140841	0.00172711	0.00183898	0.00272384	0.00304219	0.0054424	0.00470006	0.00456392	0.00429425	0.00735792	0.00525878	0.00190544	0.00274146
489	20.312	668731	299.249	Pentadecanoic acid	89.8	HMDB0000826	Lipids and lipid-like molecules	Fatty Acyls	Fatty acids and conjugates	1.24683	0.000229007	0.00141126	-0.775488	0.584191	0.00227651	0.00389685	0.00239144	0.00184343	0.00270118	0.0019734	0.00199253	0.00317445	0.00182469	0.00202669	0.00237617	0.00246107	0.00255991	0.00585214	0.00297827	0.00259983	0.00410913	0.00441096	0.00441083	0.00435774	0.00440838	0.00328133
602	24.111	819677	117.04	Arachidic acid	80.9	HMDB0002212	Lipids and lipid-like molecules	Fatty Acyls	Fatty acids and conjugates	1.07196	0.000182696	0.00121633	-0.571535	0.6729	0.00321353	0.00477564	0.00354054	0.00259773	0.00311745	0.00312001	0.00324404	0.00403933	0.00294347	0.00294855	0.0035207	0.00306349	0.00386091	0.00570797	0.00525524	0.0035393	0.004528	0.00443445	0.00526548	0.00673139	0.00453991	0.00389375
513	21.088	668772	117.026	Palmitelaidic acid	98	HMDB0012328	Lipids and lipid-like molecules	Fatty Acyls	Fatty acids and conjugates	2.8197	8.48727e-05	0.000676748	-3.37058	0.0966838	0.00283901	0.0293638	0.00254008	0.00221375	0.00334656	0.00278448	0.00240005	0.00609979	0.0016691	0.00227863	0.0021204	0.00293724	0.00724722	0.0303285	0.0146484	0.0111801	0.0464633	0.0467862	0.0443995	0.0187872	0.050914	0.0228839
335	15.755	487259	125.034	Pimelic acid	78.2	HMDB0000857	Lipids and lipid-like molecules	Fatty Acyls	Fatty acids and conjugates	1.14791	7.98554e-05	0.000653951	0.63405	1.55192	0.000182235	0.000117426	0.000152233	0.000192291	0.000252824	0.000192796	0.000212163	0.000176232	0.000199221	0.000160457	0.000127457	0.000156675	0.000114464	0.000136196	0.000126837	0.000118095	0.000144537	0.000123466	8.20909e-05	0.000109022	0.000127179	9.23725e-05
578	23.348	747513	355.301	Montanic acid	77.9	HMDB0002348	Lipids and lipid-like molecules	Fatty Acyls	Fatty acids and conjugates	1.0935	6.1401e-05	0.000516792	-0.569222	0.67398	0.000289634	0.000429736	0.000276109	0.000305713	0.000328133	0.000251908	0.000262023	0.000379558	0.000259481	0.000274171	0.000267231	0.00029201	0.000350253	0.000414662	0.000536639	0.00035805	0.000369933	0.000447853	0.000436069	0.000580727	0.000390514	0.000412665
279	14.291	381109	111.021	Adipic acid	84	HMDB0000448	Lipids and lipid-like molecules	Fatty Acyls	Fatty acids and conjugates	1.38422	4.20276e-05	0.00038589	0.853775	1.80722	0.000362466	0.000200565	0.0003749	0.0003973	0.000327578	0.000348431	0.000402459	0.000566737	0.000285026	0.00034514	0.00024841	0.000328684	0.000187807	0.000188782	0.000303651	0.000204564	0.000213206	0.000170212	0.000155547	0.000206933	0.00020789	0.000167062
586	23.695	819641	91.0493	Arachidonic acid	95.3	HMDB0001043	Lipids and lipid-like molecules	Fatty Acyls	Fatty acids and conjugates	1.78234	3.60196e-05	0.000352062	-1.39809	0.379431	0.00188929	0.00497927	0.00204141	0.00146278	0.00258043	0.00197824	0.00243666	0.0021593	0.00134196	0.00132606	0.00172711	0.00183898	0.00269875	0.00828353	0.00534193	0.00470006	0.00456392	0.00416595	0.00723923	0.00513506	0.00492282	0.00274146
554	22.512	747455	159.073	Phytanic acid	97.9	HMDB0000801	Lipids and lipid-like molecules	Prenol lipids	Diterpenoids	1.13551	1.58141e-05	0.000171131	0.584789	1.49982	0.0197125	0.0131432	0.0164443	0.0145589	0.0228793	0.0220282	0.0214163	0.0230521	0.0179678	0.0204	0.0171683	0.0212096	0.0129966	0.0123489	0.0121793	0.0116815	0.0120812	0.0171221	0.0119526	0.0165358	0.0122634	0.0122708
458	19.145	582682	117.025	Myristic acid	97.3	HMDB0000806	Lipids and lipid-like molecules	Fatty Acyls	Fatty acids and conjugates	2.09223	1.11233e-05	0.00012963	-1.92112	0.26405	0.00815302	0.0308769	0.00819207	0.00750932	0.00887112	0.0076253	0.00799723	0.0111516	0.00747512	0.00756553	0.00705341	0.00808953	0.011667	0.0401251	0.0187515	0.0163162	0.0414639	0.0412282	0.0396041	0.0298933	0.043053	0.0266663
542	22.113	747428	117.025	Heptadecanoic acid	95	HMDB0002259	Lipids and lipid-like molecules	Fatty Acyls	Fatty acids and conjugates	1.69153	5.87969e-06	8.09794e-05	-1.26856	0.415073	0.00825271	0.0198825	0.00779348	0.00660663	0.00938132	0.00733144	0.00744514	0.0122583	0.00649993	0.0080048	0.00845934	0.00874675	0.0105171	0.0275688	0.0211536	0.0115756	0.019492	0.0203406	0.0228523	0.026745	0.0208895	0.0176907
566	22.855	747479	117.027	Stearic acid	93.3	HMDB0000827	Lipids and lipid-like molecules	Fatty Acyls	Fatty acids and conjugates	1.63096	3.18626e-06	5.08125e-05	-1.1578	0.448194	0.270293	0.60307	0.282374	0.238492	0.285197	0.24316	0.262299	0.371131	0.230567	0.264542	0.2616	0.263562	0.361593	0.789086	0.696603	0.385921	0.584783	0.581297	0.666249	0.831809	0.61196	0.521401
516	21.277	668782	117.026	Palmitic acid	96.8	HMDB0000220	Lipids and lipid-like molecules	Fatty Acyls	Fatty acids and conjugates	1.89294	1.8683e-06	3.5381e-05	-1.52413	0.347688	0.166347	0.478436	0.173103	0.148055	0.184862	0.148951	0.159495	0.233092	0.13907	0.159666	0.155136	0.162036	0.240342	0.623752	0.389171	0.272363	0.551826	0.555286	0.611384	0.523641	0.598897	0.417701
531	21.817	668811	327.284	Heneicosanoic acid	86.1	HMDB0002345	Lipids and lipid-like molecules	Fatty Acyls	Fatty acids and conjugates	1.80349	1.79473e-06	3.5381e-05	-1.4058	0.377408	0.00116438	0.00308521	0.00129224	0.00101181	0.00117259	0.000884442	0.00091806	0.00189254	0.000826122	0.00120262	0.00126281	0.00118059	0.00168234	0.00401672	0.00316568	0.001797	0.00322122	0.0034694	0.00310814	0.00419337	0.00340993	0.00278829
247	13.323	381079	247.103	Citramalic acid	72.4	HMDB0000426	Lipids and lipid-like molecules	Fatty Acyls	Fatty acids and conjugates	1.42874	7.61958e-07	2.07667e-05	0.869833	1.82745	0.000163169	8.92878e-05	0.000176244	0.000156068	0.000136596	0.00014499	0.000167514	0.000197284	0.000188896	0.000188404	0.00016729	0.000108407	9.12887e-05	9.35355e-05	7.66199e-05	9.25785e-05	8.66658e-05	9.4987e-05	9.70118e-05	0.000121476	7.79757e-05	6.07395e-05
560	22.673	747466	339.301	Elaidic acid	99.3	HMDB0000573	Lipids and lipid-like molecules	Fatty Acyls	Fatty acids and conjugates	2.63206	6.90122e-07	2.07667e-05	-2.80099	0.143489	0.0210696	0.146838	0.0212477	0.0149912	0.0237217	0.0161575	0.0188177	0.0417285	0.0141608	0.0171476	0.0181963	0.0245272	0.0516778	0.181964	0.130777	0.0656863	0.180449	0.180074	0.198365	0.157397	0.197509	0.124484
621	24.824	886642	268.125	Lithocholic acid	83.2	HMDB0000761	Lipids and lipid-like molecules	Steroids and steroid derivatives	Bile acids, alcohols and derivatives	2.35497	2.90431e-08	1.58963e-06	2.15941	4.46731	0.00102919	0.000230382	0.000879615	0.000756498	0.00117521	0.00126751	0.0010454	0.00154139	0.000918224	0.00107993	0.00060099	0.00102711	0.000233461	0.000179766	0.000358773	0.000185373	0.000150788	0.000169659	0.000231963	0.000264975	0.000275763	0.000253294
378	16.683	487290	193.059	Propylparaben	95.8	HMDB0032574	Benzenoids	Benzene and substituted derivatives	Benzoic acids and derivatives	2.87816	0.00259183	0.010471	-4.05824	0.0600271	9.83001e-05	0.0016376	4.338e-05	0.000269768	3.79467e-05	0.000126629	7.07606e-05	4.34729e-05	1.54791e-05	6.30077e-05	0.000123552	0.000189005	0.00109955	0.000360762	0.000145364	0.00400956	0.00206266	0.00197481	0.000327032	0.000438974	0.00243383	0.00352342
361	16.273	487276	246.159	4-hydroxyphenylacetic acid	85.9	HMDB0000020	Benzenoids	Phenols	1-hydroxy-2-unsubstituted benzenoids	1.21864	0.00112688	0.00502123	0.846858	1.79858	0.000407775	0.000226721	0.000267871	0.000368077	0.000590836	0.000499167	0.000227673	0.000525832	0.000340924	0.000506298	0.000519821	0.000231253	0.000274628	0.000251601	0.000200839	0.000239682	0.000155813	0.0001572	0.000242288	0.000278453	0.000151834	0.000314869
543	22.133	747430	294.139	3-hydroxyhippuric acid	73.7	HMDB0006116	Benzenoids	Benzene and substituted derivatives	Benzoic acids and derivatives	1.32847	0.000685994	0.0032993	0.900443	1.86664	0.00121305	0.000649858	0.00104793	0.000902422	0.0016026	0.00108264	0.00154719	0.00196138	0.0013097	0.000993561	0.000891468	0.000791611	0.000524932	0.000691295	0.00087407	0.00079884	0.000496015	0.000465034	0.000745064	0.000999044	0.000604254	0.000300032
273	14.178	381106	209.08	Homovanillic acid	68.8	HMDB0000118	Benzenoids	Phenols	Methoxyphenols	1.42493	0.00016282	0.00114732	-0.999825	0.500061	6.83742e-05	0.000136732	2.74469e-05	0.000106139	4.57418e-05	5.62023e-05	0.00010715	7.06932e-05	7.43539e-05	5.32863e-05	7.34845e-05	6.92445e-05	0.000175827	0.000131478	0.000102313	0.000177385	0.000156149	0.000111269	0.000133376	5.64517e-05	0.000157226	0.000165844
419	17.898	582634	355.112	2,6-dihydroxybenzoic acid	79.4	HMDB0013676	Benzenoids	Benzene and substituted derivatives	Benzoic acids and derivatives	1.81399	5.0133e-05	0.000442434	1.43899	2.7113	0.000907514	0.000334715	0.00075531	0.000816337	0.00110717	0.00114874	0.000675717	0.00172389	0.000828176	0.000643199	0.000753292	0.000623309	0.00033328	0.000274317	0.000379052	0.000357864	0.000327369	0.0003223	0.000397413	0.000411012	0.000305263	0.00023928
280	14.325	381110	267.089	Salicylic acid	85.6	HMDB0001895	Benzenoids	Benzene and substituted derivatives	Benzoic acids and derivatives	2.55679	1.2589e-05	0.000141276	2.68635	6.43684	0.000748416	0.000116271	0.000401209	0.000975825	0.000748142	0.00084507	0.000615758	0.00146229	0.000976108	0.000655777	0.000351324	0.000452661	0.000129574	0.000104937	0.000123983	0.000107581	9.23353e-05	0.000128081	0.000103021	0.00010906	0.000110208	0.000153925
251	13.447	381083	283.143	Biphenyl	84.7	HMDB0034437	Benzenoids	Benzene and substituted derivatives	Biphenyls and derivatives	1.2678	7.3597e-06	9.6956e-05	-0.691402	0.619252	0.000647939	0.00104633	0.000602064	0.000600458	0.000976923	0.000876245	0.000557399	0.000730089	0.000592197	0.000592155	0.000515933	0.000435925	0.00121588	0.000995085	0.00106802	0.00114475	0.000922546	0.000905307	0.00106629	0.00119655	0.000896435	0.00105239
219	12.423	381051	268.118	4-methylcatechol	81.4	HMDB0000873	Benzenoids	Phenols	Benzenediols	2.76055	5.40114e-08	2.33792e-06	2.90988	7.51553	0.000428185	5.69733e-05	0.000365866	0.000532711	0.000335921	0.000538968	0.000309448	0.00045014	0.000526499	0.000654631	0.000247013	0.000320651	6.14787e-05	5.19962e-05	4.9892e-05	6.18272e-05	3.5198e-05	6.56658e-05	4.74262e-05	8.94919e-05	5.69534e-05	4.98036e-05
297	14.753	487224	155.09	L-glutamine dehydrated	83.6					1.77729	0.0191135	0.0579138	-1.4548	0.364806	0.00140316	0.00384631	0.00308947	7.28488e-05	0.00329441	9.08856e-05	0.00333802	2.18702e-05	1.97329e-08	0.000221587	0.000101956	0.00380053	2.05712e-05	0.004149	0.00720799	0.00653829	0.00451699	0.00414128	2.11795e-05	0.00197352	0.00453718	0.00535715
678	28.702	887032	227.046	D-fructose-1,6-bisphosphate	67.3					1.05529	0.00824819	0.0268732	-0.73809	0.599533	0.00152743	0.0025477	0.000960738	0.00194496	0.00105896	0.00141826	0.00127646	0.00226487	0.000648748	0.00245974	0.00159055	0.00165102	0.00377648	0.00107584	0.0012979	0.00224981	0.00327908	0.00252806	0.00334985	0.00336374	0.002683	0.00187329
175	11.085	323199	132.98	3,6-anhydro-d-galactose	79.7					3.00142	0.00681164	0.0226805	-7.44624	0.00573402	7.10568e-05	0.0123921	5.21259e-05	2.50382e-05	0.000235209	4.91262e-05	4.44437e-05	5.80704e-05	3.29796e-05	3.95786e-05	9.10602e-05	8.29357e-05	0.00572657	6.09645e-05	0.0264101	0.0237511	0.0252177	0.0302732	0.0123426	3.89666e-05	4.93496e-05	5.08532e-05
139	10.151	323145	102.049	Dodecanoic acid, isopropanol ester	77.4					2.30532	0.0001996	0.00128678	1.95989	3.89032	0.0121628	0.00312643	0.0169095	0.0142042	0.00810162	0.00675247	0.0145731	0.0080385	0.00761303	0.0167153	0.012355	0.0163654	0.00146946	0.000743798	0.00194098	0.00202901	0.0020388	0.00183954	0.0160061	0.00157189	0.00184012	0.00178455
605	24.204	819685	174.105	2-aminoethyl methacrylate	92.4					2.25994	0.000181153	0.00121633	-1.91754	0.264706	0.0477009	0.180204	0.0537011	0.0103126	0.0900172	0.00329057	0.160351	0.0285404	0.046079	0.0665746	0.00418008	0.0139625	0.0753197	0.102799	0.10655	0.213513	0.244862	0.255004	0.177125	0.283575	0.226194	0.117093
42	7.492	262287	154.015	Maleimide	85.3					1.01395	5.26281e-06	7.59348e-05	-0.453944	0.730044	0.00315657	0.00432381	0.00288171	0.00275065	0.00391551	0.00310775	0.00321924	0.00339554	0.00314042	0.00363651	0.00280019	0.00271817	0.00430421	0.00466914	0.00456868	0.0045114	0.00400659	0.00386681	0.00423202	0.00501287	0.00358045	0.00448591
610	24.414	819703	292.131	Lactobionic acid	60.6					2.02493	4.30772e-06	6.52619e-05	1.7316	3.32097	0.000641308	0.000193109	0.00031268	0.000694159	0.000899012	0.000771237	0.000714209	0.00062512	0.00094541	0.000511574	0.000540701	0.000398975	0.000352748	0.000186943	0.00012249	0.000171475	0.000126115	0.000115578	0.000188323	0.000233061	0.000150445	0.000283907
264	13.93	381098	170.08	L-cysteine-glycine	77.7					1.45185	3.00008e-06	5.05014e-05	-0.902577	0.53493	0.00118378	0.00221296	0.00117646	0.000928484	0.00179538	0.00166055	0.00110175	0.00139097	0.000950173	0.00128081	0.000688051	0.000865172	0.00246698	0.00251654	0.00234123	0.00255887	0.00194428	0.00171852	0.00191791	0.00246445	0.00175658	0.00244425
544	22.144	747430	243.127	6-hydroxy-alpha-methylnaphthaleneacetic acid	70.8					1.50829	9.84368e-09	1.26131e-06	-0.913032	0.531068	0.00129092	0.0024308	0.00141866	0.00131012	0.00135144	0.00126611	0.00113751	0.00138118	0.00125756	0.00141724	0.00128747	0.00108191	0.00270143	0.00295074	0.00239269	0.00238727	0.00258104	0.0016867	0.0025223	0.00262717	0.00232828	0.00213038
