# Supplementary material for: House feeding system improves the estrus rate in yaks (Bos grunniens) by increasing specific fecal microbiota and myo-inositol content in serum
Source: Front Microbiol. 2022 Sep 7;13:974765. doi: 10.3389/fmicb.2022.974765 (PMC9491274; doi:10.3389/fmicb.2022.974765)
Supplement: Supplementary file 3 [file Table_3.XLSX]

## Sheet: G-HF
Metabolite name	log2(FC)	KEGG	RED/BLUE	ID Annotation	Annotation	Alignment ID	Average Rt(min)	Average RI	Quant mass	Total score	HMDB	Super Class	Class	Sub Class	VIP	P-value	adj.P-value	FC	average(D)	average(B)	G1	G2	G3	G4	G5	G6	G7	G8	G9	G10	HF1	HF2	HF3	HF4	HF5	HF6	HF7	HF8	HF9	HF10
2-hydroxybutyric acid	-1.29139	C05984	blue	bta00640	Propanoate metabolism	54	7.984	262317	131.069	99.6	HMDB0000008	Organic acids and derivatives	Hydroxy acids and derivatives	Alpha hydroxy acids and derivatives	1.71507	1.02562e-05	0.000124305	0.408556	0.00683825	0.0167376	0.00741008	0.00712105	0.00721665	0.00495041	0.00952792	0.00602158	0.00542003	0.00690708	0.0089376	0.00487013	0.0189015	0.0187171	0.0179157	0.00947008	0.0172172	0.0177585	0.0117801	0.0114279	0.017365	0.0268232
2-ketoisocaproic acid	-0.853603	C00233	blue	bta00290|bta00280	Valine, leucine and isoleucine biosynthesis|Valine, leucine and isoleucine degradation	115	9.463	262405	200.109	93	HMDB0000695	Organic acids and derivatives	Keto acids and derivatives	Short-chain keto acids and derivatives	1.42695	9.24375e-07	2.15451e-05	0.553401	0.00498003	0.00899896	0.00501547	0.00472514	0.00595129	0.00412732	0.00537702	0.00536769	0.00438173	0.00515976	0.00459405	0.00510086	0.0109216	0.00914858	0.00920053	0.0119438	0.00847432	0.0083534	0.00797564	0.00588304	0.00834005	0.00974859
3-hydroxypropionic acid	1.02409	C01013	red	bta00640|bta00240|bta00410	Propanoate metabolism|Pyrimidine metabolism|beta-Alanine metabolism	66	8.291	262335	177.055	91.4	HMDB0000700	Organic acids and derivatives	Hydroxy acids and derivatives	Beta hydroxy acids and derivatives	1.55278	1.08579e-06	2.34996e-05	2.03367	0.00422094	0.00207553	0.00345524	0.00334528	0.00503001	0.00423782	0.00497368	0.00309162	0.00418247	0.0055128	0.00479288	0.00358763	0.00242873	0.0024004	0.00293063	0.0018707	0.00164016	0.00156174	0.00217517	0.001832	0.00163047	0.00228525
4-hydroxyphenylacetic acid	0.846858	C00642	red	bta00360|bta00350	Phenylalanine metabolism|Tyrosine metabolism	361	16.273	487276	246.159	85.9	HMDB0000020	Benzenoids	Phenols	1-hydroxy-2-unsubstituted benzenoids	1.21864	0.00112688	0.00502123	1.79858	0.000407775	0.000226721	0.000267871	0.000368077	0.000590836	0.000499167	0.000227673	0.000525832	0.000340924	0.000506298	0.000519821	0.000231253	0.000274628	0.000251601	0.000200839	0.000239682	0.000155813	0.0001572	0.000242288	0.000278453	0.000151834	0.000314869
4-hydroxyproline	-1.76055	C01157	blue	bta02010|bta00330	ABC transporters|Arginine and proline metabolism	290	14.579	381118	230.149	93.5	HMDB0000725	Organic acids and derivatives	Carboxylic acids and derivatives	Amino acids, peptides, and analogues	1.84602	0.000565077	0.00285364	0.295135	0.00268421	0.00909484	0.003459	0.00273252	0.00474851	0.00291444	0.00392377	0.00107423	0.00106254	0.00242911	0.000580447	0.00391748	0.00236704	0.016709	0.0111383	0.00980787	0.0122648	0.0125729	0.00507141	0.00586965	0.0116301	0.00351738
Allantoic acid	0.639794	C00499	red	bta00230	Purine metabolism	523	21.513	668795	259.128	91.5	HMDB0001209	Organic acids and derivatives	Carboxylic acids and derivatives	Amino acids, peptides, and analogues	1.13914	0.00141285	0.00594574	1.55811	0.028244	0.0181271	0.0213025	0.0240945	0.0269809	0.0337841	0.0281913	0.0316551	0.0400146	0.0288109	0.0235117	0.0240946	0.0115194	0.0121864	0.0273368	0.0207326	0.0134214	0.0189782	0.016987	0.0300113	0.0132351	0.0168632
Alpha-tocopherol	-0.631751	C02477	blue	bta04216|bta04977|bta00130	Ferroptosis|Vitamin digestion and absorption|Ubiquinone and other terpenoid-quinone biosynthesis	674	28.245	886986	237.134	89.4	HMDB0001893	Lipids and lipid-like molecules	Prenol lipids	Quinone and hydroquinone lipids	1.032	0.00327895	0.012419	0.645393	0.0114171	0.0176902	0.00887924	0.0118314	0.013547	0.0122007	0.0117506	0.0124641	0.00885752	0.0110731	0.0102448	0.0133225	0.0233248	0.0137696	0.0125447	0.0255703	0.0136935	0.0135798	0.0235904	0.024192	0.013494	0.0131426
Arachidic acid	-0.571535	C06425	blue	bta01040	Biosynthesis of unsaturated fatty acids	602	24.111	819677	117.04	80.9	HMDB0002212	Lipids and lipid-like molecules	Fatty Acyls	Fatty acids and conjugates	1.07196	0.000182696	0.00121633	0.6729	0.00321353	0.00477564	0.00354054	0.00259773	0.00311745	0.00312001	0.00324404	0.00403933	0.00294347	0.00294855	0.0035207	0.00306349	0.00386091	0.00570797	0.00525524	0.0035393	0.004528	0.00443445	0.00526548	0.00673139	0.00453991	0.00389375
Arachidonic acid	-1.39809	C00219	blue	bta04216|bta01040|bta04723|bta04730|bta04923|bta04726|bta00591|bta04912|bta05140|bta04666|bta04217|bta04664|bta04921|bta04270|bta05146|bta04611|bta04913|bta04925|bta04750|bta00590	Ferroptosis|Biosynthesis of unsaturated fatty acids|Retrograde endocannabinoid signaling|Long-term depression|Regulation of lipolysis in adipocytes|Serotonergic synapse|Linoleic acid metabolism|GnRH signaling pathway|Leishmaniasis|Fc gamma R-mediated phagocytosis|Necroptosis|Fc epsilon RI signaling pathway|Oxytocin signaling pathway|Vascular smooth muscle contraction|Amoebiasis|Platelet activatio…	586	23.695	819641	91.0493	95.3	HMDB0001043	Lipids and lipid-like molecules	Fatty Acyls	Fatty acids and conjugates	1.78234	3.60196e-05	0.000352062	0.379431	0.00188929	0.00497927	0.00204141	0.00146278	0.00258043	0.00197824	0.00243666	0.0021593	0.00134196	0.00132606	0.00172711	0.00183898	0.00269875	0.00828353	0.00534193	0.00470006	0.00456392	0.00416595	0.00723923	0.00513506	0.00492282	0.00274146
Arbutin	1.28313	C06186	red	bta00010	Glycolysis / Gluconeogenesis	624	24.956	886655	254.112	69.2	HMDB0029943	Organic oxygen compounds	Organooxygen compounds	Carbohydrates and carbohydrate conjugates	1.75211	1.71185e-05	0.000178859	2.43366	0.00124124	0.000510029	0.00128119	0.00091137	0.000970521	0.00184755	0.00101574	0.0018764	0.00115013	0.00126863	0.00113893	0.000951934	0.000599905	0.000421098	0.000763197	0.000265421	0.000424644	0.000416074	0.000379805	0.000876182	0.000559998	0.000393967
Beta-sitosterol	-1.16467	C01753	blue	bta00100	Steroid biosynthesis	587	23.701	819641	91.01	80.4	HMDB0000852	Lipids and lipid-like molecules	Steroids and steroid derivatives	Stigmastanes and derivatives	1.5626	0.000658801	0.00321963	0.446065	0.00187482	0.00420303	0.00127728	0.00148144	0.00171497	0.0019745	0.00382429	0.0021593	0.00134196	0.00140841	0.00172711	0.00183898	0.00272384	0.00304219	0.0054424	0.00470006	0.00456392	0.00429425	0.00735792	0.00525878	0.00190544	0.00274146
Carbamic acid	0.982386	C01563	red	bta00910|bta00240	Nitrogen metabolism|Pyrimidine metabolism	24	6.953	262255	147.049	95.5	HMDB0003551	Organic acids and derivatives	Organic carbonic acids and derivatives		1.10235	0.0224851	0.0655094	1.97573	0.0340405	0.0172293	0.0147153	0.0263813	0.0151598	0.0637184	0.0149599	0.0543223	0.0273763	0.0590839	0.0449146	0.0197727	0.0201428	0.0107487	0.0112413	0.00924069	0.0128517	0.015238	0.0364586	0.0226925	0.0108956	0.0227831
Creatinine	-0.720803	C00791	blue	bta00330	Arginine and proline metabolism	308	14.983	487232	115.07	94.4	HMDB0000562	Organic acids and derivatives	Carboxylic acids and derivatives	Amino acids, peptides, and analogues	1.29876	2.73381e-06	4.87262e-05	0.60676	0.0462904	0.0762911	0.0538125	0.0461015	0.0423972	0.0609828	0.0475218	0.0474604	0.0331576	0.0481093	0.0401564	0.0432042	0.0644651	0.0763932	0.0658017	0.0558508	0.090202	0.0890533	0.0853107	0.0871796	0.0795786	0.0690758
D-xylose	-0.667477	C00181	blue	bta02010|bta00040|bta00520	ABC transporters|Pentose and glucuronate interconversions|Amino sugar and nucleotide sugar metabolism	421	17.931	582635	204.096	88.7	HMDB0000098	Organic oxygen compounds	Organooxygen compounds	Carbohydrates and carbohydrate conjugates	1.223	3.9112e-05	0.000370342	0.629607	0.00201313	0.00319743	0.00154938	0.00191933	0.00227291	0.00291368	0.00170708	0.00248825	0.0018667	0.00207806	0.00172379	0.00161207	0.00453561	0.00280757	0.00320635	0.00330117	0.00275851	0.00275939	0.00313928	0.0034841	0.00274326	0.0032391
D-xylulose	-0.763803	C00310	blue	bta00040	Pentose and glucuronate interconversions	379	16.728	487292	205.104	89.7	HMDB0001644	Organic oxygen compounds	Organooxygen compounds	Carbohydrates and carbohydrate conjugates	1.24087	0.00497713	0.0169446	0.588942	0.00110214	0.0018714	0.0011109	0.000623469	0.00149552	0.000545421	0.00225414	0.00122442	0.00117725	0.00150884	0.000452079	0.00062941	0.00138932	0.00284549	0.0022053	0.00198345	0.00160442	0.00157436	0.00251801	0.00162968	0.0017139	0.00125003
Glutathione	-0.738329	C00051	blue	bta02010|bta04216|bta00270|bta00480|bta04918|bta04976	ABC transporters|Ferroptosis|Cysteine and methionine metabolism|Glutathione metabolism|Thyroid hormone synthesis|Bile secretion	83	8.707	262360	282.119	69.2	HMDB0000125	Organic acids and derivatives	Carboxylic acids and derivatives	Amino acids, peptides, and analogues	1.20658	0.000268543	0.00154779	0.599433	0.00496331	0.00828	0.00665831	0.00346996	0.00686209	0.00658661	0.00412899	0.00489377	0.003955	0.00578365	0.00351782	0.00377686	0.00575957	0.0109162	0.00793961	0.00949361	0.0101925	0.0087952	0.00531494	0.00889237	0.00893306	0.00656288
Glycerol	-1.73148	C00116	blue	bta02010|bta04723|bta04923|bta00040|bta00052|bta04714|bta00561	ABC transporters|Retrograde endocannabinoid signaling|Regulation of lipolysis in adipocytes|Pentose and glucuronate interconversions|Galactose metabolism|Thermogenesis|Glycerolipid metabolism	150	10.474	323164	205.107	98.6	HMDB0000131	Organic oxygen compounds	Organooxygen compounds	Carbohydrates and carbohydrate conjugates	2.08322	1.36587e-07	5.17323e-06	0.301144	0.0104847	0.0348163	0.00895145	0.0122463	0.00941928	0.00811374	0.0148088	0.013201	0.00937784	0.00846847	0.00763163	0.0126285	0.0256099	0.0420944	0.023247	0.0217437	0.0407531	0.0420694	0.0416981	0.0309401	0.0456868	0.0343203
Homovanillic acid	-0.999825	C05582	blue	bta04728|bta00350	Dopaminergic synapse|Tyrosine metabolism	273	14.178	381106	209.08	68.8	HMDB0000118	Benzenoids	Phenols	Methoxyphenols	1.42493	0.00016282	0.00114732	0.500061	6.83742e-05	0.000136732	2.74469e-05	0.000106139	4.57418e-05	5.62023e-05	0.00010715	7.06932e-05	7.43539e-05	5.32863e-05	7.34845e-05	6.92445e-05	0.000175827	0.000131478	0.000102313	0.000177385	0.000156149	0.000111269	0.000133376	5.64517e-05	0.000157226	0.000165844
Hypoxanthine	-4.43954	C00262	blue	bta00230	Purine metabolism	441	18.574	582660	265.1	90.8	HMDB0000157	Organoheterocyclic compounds	Imidazopyrimidines	Purines and purine derivatives	2.48943	0.00907154	0.0292412	0.0460857	0.000113231	0.00245698	0.000130359	0.000170575	6.22506e-05	0.000140477	4.83457e-05	7.04393e-05	0.000199904	0.000111184	0.000139657	5.91248e-05	0.0001756	0.00010624	9.53693e-05	0.00747757	0.00370043	0.0045452	0.000502233	0.000787697	0.00437163	0.00280779
Inosine	-3.57584	C00294	blue	bta00230	Purine metabolism	620	24.764	886636	217.113	87.7	HMDB0000195	Nucleosides, nucleotides, and analogues	Purine nucleosides		2.12789	0.0129346	0.0404038	0.0838618	0.000527851	0.00629429	0.000633886	0.000428982	0.000513274	0.000568204	0.000603935	0.000594423	0.000471112	0.000670248	0.000450366	0.000344078	0.000682195	0.000368763	0.000349733	0.00457935	0.00689941	0.00718852	0.00216451	0.0195731	0.00522038	0.015917
L-alanine	-0.801183	C00041	blue	bta05230|bta00970|bta02010|bta00430|bta04974|bta00270|bta04122|bta00250|bta00450	Central carbon metabolism in cancer|Aminoacyl-tRNA biosynthesis|ABC transporters|Taurine and hypotaurine metabolism|Protein digestion and absorption|Cysteine and methionine metabolism|Sulfur relay system|Alanine, aspartate and glutamate metabolism|Selenocompound metabolism	46	7.584	262293	116.081	95.5	HMDB0000161	Organic acids and derivatives	Carboxylic acids and derivatives	Amino acids, peptides, and analogues	1.26086	0.000456718	0.00241342	0.573878	0.201984	0.351963	0.167075	0.229992	0.226099	0.195778	0.310732	0.122063	0.171862	0.211902	0.119744	0.264594	0.352126	0.413059	0.371542	0.538982	0.328888	0.329068	0.259423	0.196791	0.314003	0.415747
L-cysteine	-0.999719	C00097	blue	bta05230|bta00970|bta04216|bta00430|bta04974|bta00270|bta00920|bta04122|bta00480|bta00260|bta00770|bta00730	Central carbon metabolism in cancer|Aminoacyl-tRNA biosynthesis|Ferroptosis|Taurine and hypotaurine metabolism|Protein digestion and absorption|Cysteine and methionine metabolism|Sulfur metabolism|Sulfur relay system|Glutathione metabolism|Glycine, serine and threonine metabolism|Pantothenate and CoA biosynthesis|Thiamine metabolism	310	15.004	487233	218.098	85.4	HMDB0000574	Organic acids and derivatives	Carboxylic acids and derivatives	Amino acids, peptides, and analogues	1.38644	0.0030968	0.0120299	0.500097	0.000792171	0.00158403	0.000620921	0.000866454	0.000876546	0.000843269	0.00109217	0.000524645	0.000697178	0.00113514	0.000426162	0.000839223	0.000873248	0.00150616	0.00123744	0.00341807	0.00164283	0.00177568	0.00124828	0.00119129	0.00131966	0.00162769
L-glutamic acid	-0.748581	C00025	blue	bta05230|bta00970|bta02010|bta04216|bta00430|bta04974|bta04723|bta04730|bta00480|bta00330|bta00910|bta00250|bta04068|bta05016|bta04080|bta04720|bta05017|bta05033|bta04724|bta05030|bta04713|bta04727|bta05031|bta05034|bta04072|bta04540|bta00471|bta05014|bta00630|bta04964|bta00220|bta04742|bta05022|bta00650|bta00340|bta00524|bta00860	Central carbon metabolism in cancer|Aminoacyl-tRNA biosynthesis|ABC transporters|Ferroptosis|Taurine and hypotaurine metabolism|Protein digestion and absorption|Retrograde endocannabinoid signaling|Long-term depression|Glutathione metabolism|Arginine and proline metabolism|Nitrogen metabolism|Alanine, aspartate and glutamate metabolism|FoxO signaling pathway|Huntington disease|Neuroactive ligand-…	344	15.963	487266	246.148	97.8	HMDB0000148	Organic acids and derivatives	Carboxylic acids and derivatives	Amino acids, peptides, and analogues	1.14839	0.00139722	0.00594574	0.595189	0.00461489	0.00775366	0.0042744	0.00607286	0.0050174	0.00350062	0.00545169	0.00470626	0.00326197	0.00576446	0.00290658	0.00519269	0.00525803	0.00709156	0.00800735	0.0114612	0.00814196	0.00826578	0.00541607	0.00422775	0.00839498	0.011272
L-proline	-1.10744	C00148	blue	bta05230|bta00970|bta04974|bta00330	Central carbon metabolism in cancer|Aminoacyl-tRNA biosynthesis|Protein digestion and absorption|Arginine and proline metabolism	165	10.906	323189	142.092	95.7	HMDB0000162	Organic acids and derivatives	Carboxylic acids and derivatives	Amino acids, peptides, and analogues	1.44132	0.00339138	0.0126863	0.464118	0.0371007	0.0799382	0.0515738	0.0256746	0.0627008	0.0302169	0.0772451	0.0190868	0.0155902	0.0225228	0.0147137	0.0516827	0.0313274	0.098391	0.0946952	0.144059	0.088148	0.0879337	0.044711	0.0389141	0.0857467	0.0854558
L-tryptophan	-0.809481	C00078	blue	bta00970|bta04726|bta00260|bta05143|bta00400|bta00380	Aminoacyl-tRNA biosynthesis|Serotonergic synapse|Glycine, serine and threonine metabolism|African trypanosomiasis|Phenylalanine, tyrosine and tryptophan biosynthesis|Tryptophan metabolism	557	22.576	747460	202.105	89	HMDB0000929	Organoheterocyclic compounds	Indoles and derivatives	Indolyl carboxylic acids and derivatives	1.12383	0.024161	0.069064	0.570587	0.0351386	0.0615831	0.0269713	0.0339558	0.0632518	0.0351961	0.0613029	0.0207601	0.0213468	0.0396257	0.00925585	0.0397189	0.0344907	0.0968462	0.0377157	0.126124	0.0650496	0.0555958	0.0342163	0.0471047	0.0612567	0.0574319
Leucine	-0.633946	C00123	blue	bta05230|bta00970|bta00290|bta04150|bta00280	Central carbon metabolism in cancer|Aminoacyl-tRNA biosynthesis|Valine, leucine and isoleucine biosynthesis|mTOR signaling pathway|Valine, leucine and isoleucine degradation	149	10.453	323163	158.127	95	HMDB0000687	Organic acids and derivatives	Carboxylic acids and derivatives	Amino acids, peptides, and analogues	1.04976	0.00196476	0.00815511	0.644411	0.0853718	0.13248	0.0872584	0.0773647	0.104573	0.0749109	0.107938	0.0853029	0.0730487	0.0781077	0.0621966	0.103018	0.109329	0.133143	0.159184	0.214846	0.132938	0.135636	0.0945548	0.0723944	0.132989	0.139789
Linoleic acid	-1.56249	C01595	blue	bta01040|bta00591	Biosynthesis of unsaturated fatty acids|Linoleic acid metabolism	558	22.626	747463	95.07	91.2	HMDB0000673	Lipids and lipid-like molecules	Fatty Acyls	Lineolic acids and derivatives	1.66742	0.0250726	0.0709999	0.338566	0.0079919	0.0236051	0.00765231	0.00643426	0.00934601	0.00831299	0.00798062	0.0111195	0.00628895	0.0075697	0.00706269	0.00815194	0.0115558	0.0219835	0.0802129	0.0136564	0.0173245	0.0166549	0.0207417	0.0204428	0.018247	0.0152317
Maltotriose	-1.46643	C01835	blue	bta04973	Carbohydrate digestion and absorption	631	25.293	886689	204.099	96.1	HMDB0001262	Organic oxygen compounds	Organooxygen compounds	Carbohydrates and carbohydrate conjugates	1.78451	8.6963e-06	0.000109791	0.361878	0.0245301	0.0677856	0.025281	0.00146081	0.025922	0.0355072	0.0307701	0.0349635	0.0269523	0.0204827	0.0172146	0.026747	0.108414	0.0733225	0.0656542	0.0488499	0.0508706	0.0521172	0.0662426	0.0646246	0.0522104	0.0955503
Myo-inositol	-0.988619	C00137	blue	bta02010|bta00052|bta04070|bta00562|bta00053	ABC transporters|Galactose metabolism|Phosphatidylinositol signaling system|Inositol phosphate metabolism|Ascorbate and aldarate metabolism	524	21.599	668799	217.116	97.7	HMDB0000211	Organic oxygen compounds	Organooxygen compounds	Alcohols and polyols	1.53598	2.74632e-07	9.24595e-06	0.50396	0.079932	0.158608	0.0778535	0.0846102	0.0853516	0.0615599	0.117626	0.0774059	0.092106	0.0831425	0.0529392	0.0667248	0.151428	0.198238	0.172358	0.190347	0.139607	0.143023	0.128694	0.184808	0.14811	0.129465
Myristic acid	-1.92112	C06424	blue	bta00061	Fatty acid biosynthesis	458	19.145	582682	117.025	97.3	HMDB0000806	Lipids and lipid-like molecules	Fatty Acyls	Fatty acids and conjugates	2.09223	1.11233e-05	0.00012963	0.26405	0.00815302	0.0308769	0.00819207	0.00750932	0.00887112	0.0076253	0.00799723	0.0111516	0.00747512	0.00756553	0.00705341	0.00808953	0.011667	0.0401251	0.0187515	0.0163162	0.0414639	0.0412282	0.0396041	0.0298933	0.043053	0.0266663
Palmitic acid	-1.52413	C00249	blue	bta01040|bta00061|bta00062|bta00071	Biosynthesis of unsaturated fatty acids|Fatty acid biosynthesis|Fatty acid elongation|Fatty acid degradation	516	21.277	668782	117.026	96.8	HMDB0000220	Lipids and lipid-like molecules	Fatty Acyls	Fatty acids and conjugates	1.89294	1.8683e-06	3.5381e-05	0.347688	0.166347	0.478436	0.173103	0.148055	0.184862	0.148951	0.159495	0.233092	0.13907	0.159666	0.155136	0.162036	0.240342	0.623752	0.389171	0.272363	0.551826	0.555286	0.611384	0.523641	0.598897	0.417701
Pimelic acid	0.63405	C02656	red	bta00780	Biotin metabolism	335	15.755	487259	125.034	78.2	HMDB0000857	Lipids and lipid-like molecules	Fatty Acyls	Fatty acids and conjugates	1.14791	7.98554e-05	0.000653951	1.55192	0.000182235	0.000117426	0.000152233	0.000192291	0.000252824	0.000192796	0.000212163	0.000176232	0.000199221	0.000160457	0.000127457	0.000156675	0.000114464	0.000136196	0.000126837	0.000118095	0.000144537	0.000123466	8.20909e-05	0.000109022	0.000127179	9.23725e-05
Salicylic acid	2.68635	C00805	red	bta00360	Phenylalanine metabolism	280	14.325	381110	267.089	85.6	HMDB0001895	Benzenoids	Benzene and substituted derivatives	Benzoic acids and derivatives	2.55679	1.2589e-05	0.000141276	6.43684	0.000748416	0.000116271	0.000401209	0.000975825	0.000748142	0.00084507	0.000615758	0.00146229	0.000976108	0.000655777	0.000351324	0.000452661	0.000129574	0.000104937	0.000123983	0.000107581	9.23353e-05	0.000128081	0.000103021	0.00010906	0.000110208	0.000153925
Serine	-0.757227	C00065	blue	bta05230|bta00970|bta00270|bta00920|bta00260|bta04071|bta00630|bta00600	Central carbon metabolism in cancer|Aminoacyl-tRNA biosynthesis|Cysteine and methionine metabolism|Sulfur metabolism|Glycine, serine and threonine metabolism|Sphingolipid signaling pathway|Glyoxylate and dicarboxylate metabolism|Sphingolipid metabolism	200	11.919	381035	204.122	96.6	HMDB0000187	Organic acids and derivatives	Carboxylic acids and derivatives	Amino acids, peptides, and analogues	1.14257	0.0006525	0.00321963	0.591632	0.0359807	0.0608159	0.0329984	0.0410636	0.0354022	0.038713	0.0458827	0.0187448	0.0216844	0.0443679	0.0347037	0.0462461	0.0428512	0.0564805	0.072593	0.0730439	0.0730943	0.0751654	0.0295725	0.043605	0.0711823	0.0705712
Stearic acid	-1.1578	C01530	blue	bta01040|bta00061	Biosynthesis of unsaturated fatty acids|Fatty acid biosynthesis	566	22.855	747479	117.027	93.3	HMDB0000827	Lipids and lipid-like molecules	Fatty Acyls	Fatty acids and conjugates	1.63096	3.18626e-06	5.08125e-05	0.448194	0.270293	0.60307	0.282374	0.238492	0.285197	0.24316	0.262299	0.371131	0.230567	0.264542	0.2616	0.263562	0.361593	0.789086	0.696603	0.385921	0.584783	0.581297	0.666249	0.831809	0.61196	0.521401
Taurine	-1.21281	C00245	blue	bta02010|bta00430|bta00920|bta04080|bta00120	ABC transporters|Taurine and hypotaurine metabolism|Sulfur metabolism|Neuroactive ligand-receptor interaction|Primary bile acid biosynthesis	376	16.653	487289	326.13	82.5	HMDB0000251	Organic acids and derivatives	Organic sulfonic acids and derivatives	Organosulfonic acids and derivatives	1.45276	0.00369197	0.0133175	0.431429	0.000196937	0.000456476	0.000220686	0.00014584	0.000419821	0.000193188	0.000352793	0.00013274	0.00014845	0.000132618	6.31042e-05	0.000160129	0.000144325	0.000620555	0.00072631	0.000816107	0.000502312	0.000474465	0.000233231	0.000260358	0.000474687	0.000312409
Xanthine	-5.59401	C00385	blue	bta00230|bta00232	Purine metabolism|Caffeine metabolism	510	20.985	668767	353.142	84.7	HMDB0000292	Organoheterocyclic compounds	Imidazopyrimidines	Purines and purine derivatives	4.8096	0.000952402	0.00430713	0.0207031	3.44477e-05	0.00166389	2.24873e-05	1.66462e-05	1.97329e-08	1.55085e-05	0.000289717	1.97329e-08	1.97329e-08	1.97329e-08	1.97329e-08	1.97329e-08	3.9066e-05	0.000958493	7.94572e-06	0.00354166	0.00260891	0.00299114	0.00104022	0.000476273	0.00268214	0.00229307
Zymosterol	-0.985121	C05437	blue	bta00100	Steroid biosynthesis	654	26.223	886783	253.159	82.4	HMDB0006271	Lipids and lipid-like molecules	Steroids and steroid derivatives	Cholestane steroids	1.2847	0.000829893	0.00386858	0.505183	0.00124718	0.00246878	0.00161894	0.00117949	0.00112187	0.000789703	0.00198407	0.00111233	0.00132564	0.00133756	0.00141517	0.000587078	0.00162367	0.00234013	0.000741418	0.00405701	0.00271351	0.00277571	0.00221225	0.00275158	0.00311341	0.00235907
(-)-catechin	1.74914	C14079	red			180	11.227	323208	239.104	89.6	HMDB0037953	Phenylpropanoids and polyketides	Flavonoids	Flavans	2.11534	1.24882e-08	1.26131e-06	3.36158	0.000402843	0.000119837	0.000460892	0.000476691	0.00031096	0.000472644	0.000307055	0.00055215	0.000407614	0.000423175	0.000292432	0.000324814	0.00010603	9.29596e-05	0.000129491	0.000132278	0.000112004	0.000152267	0.000123485	0.000127231	0.000127049	9.55781e-05
Biphenyl	-0.691402	C06588	blue			251	13.447	381083	283.143	84.7	HMDB0034437	Benzenoids	Benzene and substituted derivatives	Biphenyls and derivatives	1.2678	7.3597e-06	9.6956e-05	0.619252	0.000647939	0.00104633	0.000602064	0.000600458	0.000976923	0.000876245	0.000557399	0.000730089	0.000592197	0.000592155	0.000515933	0.000435925	0.00121588	0.000995085	0.00106802	0.00114475	0.000922546	0.000905307	0.00106629	0.00119655	0.000896435	0.00105239
N-methylalanine	-1.90693	C02721	blue			86	8.754	262362	130.087	94.9	HMDB0094692	Organic acids and derivatives	Carboxylic acids and derivatives	Amino acids, peptides, and analogues	2.21631	1.16023e-09	3.5155e-07	0.26666	0.0427613	0.160359	0.0283634	0.0383718	0.0442945	0.0576228	0.0547777	0.029126	0.040454	0.0501254	0.034872	0.0496049	0.146972	0.167987	0.187463	0.207854	0.154251	0.155858	0.103193	0.132024	0.152617	0.19537
Chlorogenic acid	-1.22306	C00852	blue			648	25.962	886756	85.0729	67.6	HMDB0003164	Organic oxygen compounds	Organooxygen compounds	Alcohols and polyols	1.6482	2.30298e-05	0.000232601	0.428374	0.00191659	0.0044741	0.0018409	0.00148064	0.00159174	0.00388333	0.00150585	0.00160834	0.00210397	0.00163397	0.00187582	0.0016413	0.00519782	0.00558579	0.00482992	0.00480288	0.00511282	0.00514315	0.00470564	0.00501623	0.00216551	0.00218122
Citramalic acid	0.869833	C00815	red			247	13.323	381079	247.103	72.4	HMDB0000426	Lipids and lipid-like molecules	Fatty Acyls	Fatty acids and conjugates	1.42874	7.61958e-07	2.07667e-05	1.82745	0.000163169	8.92878e-05	0.000176244	0.000156068	0.000136596	0.00014499	0.000167514	0.000197284	0.000188896	0.000188404	0.00016729	0.000108407	9.12887e-05	9.35355e-05	7.66199e-05	9.25785e-05	8.66658e-05	9.4987e-05	9.70118e-05	0.000121476	7.79757e-05	6.07395e-05
Phytanic acid	0.584789	C01607	red			554	22.512	747455	159.073	97.9	HMDB0000801	Lipids and lipid-like molecules	Prenol lipids	Diterpenoids	1.13551	1.58141e-05	0.000171131	1.49982	0.0197125	0.0131432	0.0164443	0.0145589	0.0228793	0.0220282	0.0214163	0.0230521	0.0179678	0.0204	0.0171683	0.0212096	0.0129966	0.0123489	0.0121793	0.0116815	0.0120812	0.0171221	0.0119526	0.0165358	0.0122634	0.0122708
4-methylcatechol	2.90988	C06730	red			219	12.423	381051	268.118	81.4	HMDB0000873	Benzenoids	Phenols	Benzenediols	2.76055	5.40114e-08	2.33792e-06	7.51553	0.000428185	5.69733e-05	0.000365866	0.000532711	0.000335921	0.000538968	0.000309448	0.00045014	0.000526499	0.000654631	0.000247013	0.000320651	6.14787e-05	5.19962e-05	4.9892e-05	6.18272e-05	3.5198e-05	6.56658e-05	4.74262e-05	8.94919e-05	5.69534e-05	4.98036e-05
Adipic acid	0.853775	C06104	red			279	14.291	381109	111.021	84	HMDB0000448	Lipids and lipid-like molecules	Fatty Acyls	Fatty acids and conjugates	1.38422	4.20276e-05	0.00038589	1.80722	0.000362466	0.000200565	0.0003749	0.0003973	0.000327578	0.000348431	0.000402459	0.000566737	0.000285026	0.00034514	0.00024841	0.000328684	0.000187807	0.000188782	0.000303651	0.000204564	0.000213206	0.000170212	0.000155547	0.000206933	0.00020789	0.000167062
Edetic acid	-1.25484	C00284	blue			597	23.936	819662	290.143	93.4	HMDB0015109	Organic acids and derivatives	Carboxylic acids and derivatives	Tetracarboxylic acids and derivatives	1.73777	8.22443e-07	2.07667e-05	0.419041	0.000384269	0.00091702	0.000344425	0.000276475	0.000428162	0.000345064	0.000434944	0.000433989	0.000298145	0.000653589	0.00030081	0.000327087	0.0010337	0.000905495	0.000956789	0.00117637	0.00073705	0.000728691	0.000754933	0.00129331	0.000872886	0.000710977
Elaidic acid	-2.80099	C01712	blue			560	22.673	747466	339.301	99.3	HMDB0000573	Lipids and lipid-like molecules	Fatty Acyls	Fatty acids and conjugates	2.63206	6.90122e-07	2.07667e-05	0.143489	0.0210696	0.146838	0.0212477	0.0149912	0.0237217	0.0161575	0.0188177	0.0417285	0.0141608	0.0171476	0.0181963	0.0245272	0.0516778	0.181964	0.130777	0.0656863	0.180449	0.180074	0.198365	0.157397	0.197509	0.124484
Formononetin	0.476084	C00858	red			199	11.888	381034	340.1	67.9	HMDB0005808	Phenylpropanoids and polyketides	Isoflavonoids	O-methylated isoflavonoids	1.00418	5.11062e-05	0.000442434	1.39096	0.00024711	0.000177654	0.000225582	0.000213325	0.000247009	0.000215984	0.00022617	0.000234088	0.000274128	0.00025044	0.000269423	0.000314948	0.000145405	0.000171318	0.000147593	0.000168882	0.000178021	0.000218935	0.000227267	0.000183667	0.000174976	0.000160473
Galacturonic acid	0.789864	C08348	red			483	20.089	582719	160.067	90.3	HMDB0002545	Organic oxygen compounds	Organooxygen compounds	Carbohydrates and carbohydrate conjugates	1.38126	3.14779e-08	1.58963e-06	1.72891	0.0102847	0.00594866	0.0119541	0.00980994	0.0105945	0.00798444	0.010938	0.0112572	0.00945957	0.0110496	0.0104534	0.0093464	0.00680295	0.00702918	0.0069817	0.00545891	0.00577088	0.00590075	0.00666047	0.00546049	0.00540947	0.00401181
Lithocholic acid	2.15941	C03990	red			621	24.824	886642	268.125	83.2	HMDB0000761	Lipids and lipid-like molecules	Steroids and steroid derivatives	Bile acids, alcohols and derivatives	2.35497	2.90431e-08	1.58963e-06	4.46731	0.00102919	0.000230382	0.000879615	0.000756498	0.00117521	0.00126751	0.0010454	0.00154139	0.000918224	0.00107993	0.00060099	0.00102711	0.000233461	0.000179766	0.000358773	0.000185373	0.000150788	0.000169659	0.000231963	0.000264975	0.000275763	0.000253294
Pentadecanoic acid	-0.775488	C16537	blue			489	20.312	668731	299.249	89.8	HMDB0000826	Lipids and lipid-like molecules	Fatty Acyls	Fatty acids and conjugates	1.24683	0.000229007	0.00141126	0.584191	0.00227651	0.00389685	0.00239144	0.00184343	0.00270118	0.0019734	0.00199253	0.00317445	0.00182469	0.00202669	0.00237617	0.00246107	0.00255991	0.00585214	0.00297827	0.00259983	0.00410913	0.00441096	0.00441083	0.00435774	0.00440838	0.00328133
Tranexamic acid	0.908239	C12535	red			268	14.034	381101	174.103	87.8	HMDB0014447	Organic acids and derivatives	Carboxylic acids and derivatives	Amino acids, peptides, and analogues	1.52028	1.701e-08	1.28851e-06	1.87675	0.00106966	0.000569953	0.00112869	0.0010365	0.00102772	0.000930213	0.00103115	0.00104337	0.00109859	0.00107204	0.00108844	0.00123989	0.000484879	0.000435105	0.000495676	0.000540583	0.000512036	0.0009582	0.000550099	0.000573448	0.000577241	0.000572261
Montanic acid	-0.569222					578	23.348	747513	355.301	77.9	HMDB0002348	Lipids and lipid-like molecules	Fatty Acyls	Fatty acids and conjugates	1.0935	6.1401e-05	0.000516792	0.67398	0.000289634	0.000429736	0.000276109	0.000305713	0.000328133	0.000251908	0.000262023	0.000379558	0.000259481	0.000274171	0.000267231	0.00029201	0.000350253	0.000414662	0.000536639	0.00035805	0.000369933	0.000447853	0.000436069	0.000580727	0.000390514	0.000412665
3,6-anhydro-d-galactose	-7.44624					175	11.085	323199	132.98	79.7					3.00142	0.00681164	0.0226805	0.00573402	7.10568e-05	0.0123921	5.21259e-05	2.50382e-05	0.000235209	4.91262e-05	4.44437e-05	5.80704e-05	3.29796e-05	3.95786e-05	9.10602e-05	8.29357e-05	0.00572657	6.09645e-05	0.0264101	0.0237511	0.0252177	0.0302732	0.0123426	3.89666e-05	4.93496e-05	5.08532e-05
Propylparaben	-4.05824					378	16.683	487290	193.059	95.8	HMDB0032574	Benzenoids	Benzene and substituted derivatives	Benzoic acids and derivatives	2.87816	0.00259183	0.010471	0.0600271	9.83001e-05	0.0016376	4.338e-05	0.000269768	3.79467e-05	0.000126629	7.07606e-05	4.34729e-05	1.54791e-05	6.30077e-05	0.000123552	0.000189005	0.00109955	0.000360762	0.000145364	0.00400956	0.00206266	0.00197481	0.000327032	0.000438974	0.00243383	0.00352342
Palmitelaidic acid	-3.37058					513	21.088	668772	117.026	98	HMDB0012328	Lipids and lipid-like molecules	Fatty Acyls	Fatty acids and conjugates	2.8197	8.48727e-05	0.000676748	0.0966838	0.00283901	0.0293638	0.00254008	0.00221375	0.00334656	0.00278448	0.00240005	0.00609979	0.0016691	0.00227863	0.0021204	0.00293724	0.00724722	0.0303285	0.0146484	0.0111801	0.0464633	0.0467862	0.0443995	0.0187872	0.050914	0.0228839
2,3-dihydroxybutanoic acid	-0.695361					195	11.773	381031	292.13	82.1	HMDB0000498	Organic oxygen compounds	Organooxygen compounds	Carbohydrates and carbohydrate conjugates	1.17478	0.000461975	0.00241342	0.617555	5.83556e-05	9.44946e-05	4.16484e-05	6.4628e-05	4.2913e-05	6.61444e-05	7.5055e-05	7.03206e-05	5.01092e-05	4.10439e-05	6.25127e-05	6.91805e-05	7.5023e-05	6.43769e-05	7.87162e-05	9.903e-05	0.000124375	0.000109281	0.000125313	9.99418e-05	0.000107465	6.14242e-05
Dodecanoic acid, isopropanol ester	1.95989					139	10.151	323145	102.049	77.4					2.30532	0.0001996	0.00128678	3.89032	0.0121628	0.00312643	0.0169095	0.0142042	0.00810162	0.00675247	0.0145731	0.0080385	0.00761303	0.0167153	0.012355	0.0163654	0.00146946	0.000743798	0.00194098	0.00202901	0.0020388	0.00183954	0.0160061	0.00157189	0.00184012	0.00178455
2,6-dihydroxybenzoic acid	1.43899					419	17.898	582634	355.112	79.4	HMDB0013676	Benzenoids	Benzene and substituted derivatives	Benzoic acids and derivatives	1.81399	5.0133e-05	0.000442434	2.7113	0.000907514	0.000334715	0.00075531	0.000816337	0.00110717	0.00114874	0.000675717	0.00172389	0.000828176	0.000643199	0.000753292	0.000623309	0.00033328	0.000274317	0.000379052	0.000357864	0.000327369	0.0003223	0.000397413	0.000411012	0.000305263	0.00023928
Heneicosanoic acid	-1.4058					531	21.817	668811	327.284	86.1	HMDB0002345	Lipids and lipid-like molecules	Fatty Acyls	Fatty acids and conjugates	1.80349	1.79473e-06	3.5381e-05	0.377408	0.00116438	0.00308521	0.00129224	0.00101181	0.00117259	0.000884442	0.00091806	0.00189254	0.000826122	0.00120262	0.00126281	0.00118059	0.00168234	0.00401672	0.00316568	0.001797	0.00322122	0.0034694	0.00310814	0.00419337	0.00340993	0.00278829
D-arabinose	-1.22982					380	16.736	487292	103.043	99.1	HMDB0029942	Organic oxygen compounds	Organooxygen compounds	Carbohydrates and carbohydrate conjugates	1.73844	0.000364308	0.00197117	0.426371	0.00773102	0.0181321	0.00777033	0.00312054	0.0121949	0.00211823	0.0205412	0.00564516	0.00928115	0.0113546	0.00202225	0.00326178	0.011977	0.0241721	0.0194444	0.0182653	0.0170891	0.0170483	0.0263832	0.017161	0.0188149	0.0109659
L-cysteine-glycine	-0.902577					264	13.93	381098	170.08	77.7					1.45185	3.00008e-06	5.05014e-05	0.53493	0.00118378	0.00221296	0.00117646	0.000928484	0.00179538	0.00166055	0.00110175	0.00139097	0.000950173	0.00128081	0.000688051	0.000865172	0.00246698	0.00251654	0.00234123	0.00255887	0.00194428	0.00171852	0.00191791	0.00246445	0.00175658	0.00244425
2-aminoethyl methacrylate	-1.91754					605	24.204	819685	174.105	92.4					2.25994	0.000181153	0.00121633	0.264706	0.0477009	0.180204	0.0537011	0.0103126	0.0900172	0.00329057	0.160351	0.0285404	0.046079	0.0665746	0.00418008	0.0139625	0.0753197	0.102799	0.10655	0.213513	0.244862	0.255004	0.177125	0.283575	0.226194	0.117093
Heptaethylene glycol	-0.592173					645	25.885	886748	117.06	87.6	HMDB0061835	Organic oxygen compounds	Organooxygen compounds	Ethers	1.10307	0.000162328	0.00114732	0.663343	0.00303635	0.00457735	0.00267783	0.0028564	0.00360833	0.00329333	0.002583	0.00236086	0.00315484	0.00304316	0.00275095	0.00403482	0.00408811	0.00559757	0.00399031	0.00450658	0.00363659	0.00440597	0.00420191	0.00446123	0.00421889	0.00666631
Lactobionic acid	1.7316					610	24.414	819703	292.131	60.6					2.02493	4.30772e-06	6.52619e-05	3.32097	0.000641308	0.000193109	0.00031268	0.000694159	0.000899012	0.000771237	0.000714209	0.00062512	0.00094541	0.000511574	0.000540701	0.000398975	0.000352748	0.000186943	0.00012249	0.000171475	0.000126115	0.000115578	0.000188323	0.000233061	0.000150445	0.000283907
D-fructose-1,6-bisphosphate	-0.73809					678	28.702	887032	227.046	67.3					1.05529	0.00824819	0.0268732	0.599533	0.00152743	0.0025477	0.000960738	0.00194496	0.00105896	0.00141826	0.00127646	0.00226487	0.000648748	0.00245974	0.00159055	0.00165102	0.00377648	0.00107584	0.0012979	0.00224981	0.00327908	0.00252806	0.00334985	0.00336374	0.002683	0.00187329
2-hydroxy-2-methylbutanoic acid	-0.696506					78	8.601	262353	145.087	88	HMDB0001987	Lipids and lipid-like molecules	Fatty Acyls	Fatty acids and conjugates	1.07828	0.00458115	0.0157737	0.617065	0.00873518	0.014156	0.0050641	0.0130308	0.00707852	0.00855481	0.0102321	0.00607659	0.00905741	0.0085113	0.00562989	0.0141163	0.0165088	0.0195977	0.0145364	0.0135228	0.0124444	0.0127698	0.0114052	0.00635164	0.0126269	0.0217965
Heptadecanoic acid	-1.26856					542	22.113	747428	117.025	95	HMDB0002259	Lipids and lipid-like molecules	Fatty Acyls	Fatty acids and conjugates	1.69153	5.87969e-06	8.09794e-05	0.415073	0.00825271	0.0198825	0.00779348	0.00660663	0.00938132	0.00733144	0.00744514	0.0122583	0.00649993	0.0080048	0.00845934	0.00874675	0.0105171	0.0275688	0.0211536	0.0115756	0.019492	0.0203406	0.0228523	0.026745	0.0208895	0.0176907
3-hydroxyhippuric acid	0.900443					543	22.133	747430	294.139	73.7	HMDB0006116	Benzenoids	Benzene and substituted derivatives	Benzoic acids and derivatives	1.32847	0.000685994	0.0032993	1.86664	0.00121305	0.000649858	0.00104793	0.000902422	0.0016026	0.00108264	0.00154719	0.00196138	0.0013097	0.000993561	0.000891468	0.000791611	0.000524932	0.000691295	0.00087407	0.00079884	0.000496015	0.000465034	0.000745064	0.000999044	0.000604254	0.000300032
Maleimide	-0.453944					42	7.492	262287	154.015	85.3					1.01395	5.26281e-06	7.59348e-05	0.730044	0.00315657	0.00432381	0.00288171	0.00275065	0.00391551	0.00310775	0.00321924	0.00339554	0.00314042	0.00363651	0.00280019	0.00271817	0.00430421	0.00466914	0.00456868	0.0045114	0.00400659	0.00386681	0.00423202	0.00501287	0.00358045	0.00448591
6-hydroxy-alpha-methylnaphthaleneacetic acid	-0.913032					544	22.144	747430	243.127	70.8					1.50829	9.84368e-09	1.26131e-06	0.531068	0.00129092	0.0024308	0.00141866	0.00131012	0.00135144	0.00126611	0.00113751	0.00138118	0.00125756	0.00141724	0.00128747	0.00108191	0.00270143	0.00295074	0.00239269	0.00238727	0.00258104	0.0016867	0.0025223	0.00262717	0.00232828	0.00213038
L-glutamine dehydrated	-1.4548					297	14.753	487224	155.09	83.6					1.77729	0.0191135	0.0579138	0.364806	0.00140316	0.00384631	0.00308947	7.28488e-05	0.00329441	9.08856e-05	0.00333802	2.18702e-05	1.97329e-08	0.000221587	0.000101956	0.00380053	2.05712e-05	0.004149	0.00720799	0.00653829	0.00451699	0.00414128	2.11795e-05	0.00197352	0.00453718	0.00535715
